# Supplementary material for: 1-(3-tert-Butyl-4-hy­droxy­phen­yl)ethanone
Source: Acta Crystallogr Sect E Struct Rep Online. 2010 Jul 17;66(Pt 8):o2037. doi: 10.1107/S1600536810027339 (PMC3007371; doi:10.1107/S1600536810027339)
Supplement: Supplementary file 2 [file e-66-o2037-Isup2.hkl]

# 
# h,k,l, Fc-squared, Fo-squared, sigma(Fo-squared) and status flag 
# 
data_I
_shelx_title ' shelxl in R-3' 
_shelx_refln_list_code          4 
_shelx_F_calc_maximum      329.07 
_exptl_crystal_F_000      1872.00 
_reflns_d_resolution_high  0.8408 
 
loop_ 
 _symmetry_equiv_pos_as_xyz 
 'x, y, z' 
 '-y, x-y, z' 
 '-x+y, -x, z' 
 'x+2/3, y+1/3, z+1/3' 
 '-y+2/3, x-y+1/3, z+1/3' 
 '-x+y+2/3, -x+1/3, z+1/3' 
 'x+1/3, y+2/3, z+2/3' 
 '-y+1/3, x-y+2/3, z+2/3' 
 '-x+y+1/3, -x+2/3, z+2/3' 
 '-x, -y, -z' 
 'y, -x+y, -z' 
 'x-y, x, -z' 
 '-x+2/3, -y+1/3, -z+1/3' 
 'y+2/3, -x+y+1/3, -z+1/3' 
 'x-y+2/3, x+1/3, -z+1/3' 
 '-x+1/3, -y+2/3, -z+2/3' 
 'y+1/3, -x+y+2/3, -z+2/3' 
 'x-y+1/3, x+2/3, -z+2/3' 
 
_cell_length_a    24.0193 
_cell_length_b    24.0193 
_cell_length_c     9.9990 
_cell_angle_alpha  90.000 
_cell_angle_beta   90.000 
_cell_angle_gamma 120.000 
 
_shelx_F_squared_multiplier     1.000 
 
loop_ 
 _refln_index_h 
 _refln_index_k 
 _refln_index_l 
 _refln_F_squared_calc 
 _refln_F_squared_meas 
 _refln_F_squared_sigma 
 _refln_observed_status 
  -1   2   0    25083.63    27916.29    343.45 o 
   0   3   0    15594.03    14753.45     75.75 o 
  -2   4   0    26004.57    25551.59    205.13 o 
  -4   5   0    29053.90    28840.50    195.54 o 
  -1   5   0     8893.28     7810.19     75.12 o 
  -3   6   0      518.03      490.93     10.43 o 
   0   6   0     1311.81     1288.88      9.59 o 
  -5   7   0      251.25      287.62      6.02 o 
  -2   7   0     1649.85     1762.68     11.41 o 
  -7   8   0      205.41      170.56      6.49 o 
  -4   8   0      213.99      191.20      5.29 o 
  -1   8   0    17472.53    15459.60    100.82 o 
  -6   9   0     2233.69     2165.73     16.19 o 
  -3   9   0      262.62      214.78      5.26 o 
   0   9   0     3843.81     4228.20     48.13 o 
  -8  10   0    17526.77    16819.31    146.18 o 
  -5  10   0     4919.98     4490.58     61.52 o 
  -2  10   0    32962.76    32523.31    330.17 o 
 -10  11   0    20437.55    21105.36    189.75 o 
  -7  11   0       66.12       45.66      6.44 o 
  -4  11   0     1844.26     2013.86     21.56 o 
  -1  11   0       64.53      143.81      7.95 o 
  -9  12   0     2564.49     2587.39     27.07 o 
  -6  12   0     2068.10     2143.69     27.85 o 
  -3  12   0       89.87      141.07      7.47 o 
   0  12   0     3105.36     3493.59     40.37 o 
 -11  13   0      118.33      174.21      8.82 o 
  -8  13   0     1828.61     2018.11     25.39 o 
  -5  13   0        0.40        3.65      4.46 o 
  -2  13   0     1755.07     1696.74     21.44 o 
 -13  14   0      648.45      620.77     15.83 o 
 -10  14   0      753.07      869.74     14.46 o 
  -7  14   0     1127.90     1002.95     15.94 o 
  -4  14   0      352.23      290.11     11.70 o 
  -1  14   0     1092.09      846.32     16.69 o 
 -12  15   0     2180.92     2303.13     23.37 o 
  -9  15   0     9494.90     9515.67    135.12 o 
  -6  15   0      137.95      197.53     10.60 o 
  -3  15   0      808.86      765.45     19.33 o 
   0  15   0       38.75       39.67     10.83 o 
 -14  16   0     1047.99      910.49     15.86 o 
 -11  16   0       30.68       17.29      5.91 o 
  -8  16   0      796.33      801.48     14.84 o 
  -5  16   0     3960.00     3958.54     38.86 o 
  -2  16   0      520.27      607.01     18.21 o 
 -16  17   0      596.07      662.73     24.02 o 
 -13  17   0      189.96      231.51     11.18 o 
 -10  17   0     4075.11     4234.34     50.28 o 
  -7  17   0      286.45      259.61     10.85 o 
  -4  17   0    10284.34    11208.08    206.14 o 
  -1  17   0        0.06       10.15      9.21 o 
 -15  18   0     1139.03     1170.25     22.30 o 
 -12  18   0       74.28       77.18     15.71 o 
  -9  18   0    12805.84    12205.38    274.36 o 
  -6  18   0     5145.28     5224.71     77.04 o 
  -3  18   0       35.22       20.38      9.30 o 
   0  18   0      166.41      158.94     28.99 o 
 -17  19   0       95.45       31.67     10.01 o 
 -14  19   0       26.06       23.92      6.75 o 
 -11  19   0        5.64        6.42      4.59 o 
  -8  19   0      122.43      148.17     10.86 o 
  -5  19   0     4710.67     4698.96     63.52 o 
  -2  19   0      881.32      785.98     23.29 o 
 -19  20   0      466.35      363.81     27.18 o 
 -16  20   0     1106.85      981.22     22.07 o 
 -13  20   0     1427.32     1303.49     24.43 o 
 -10  20   0        7.27        6.40      7.42 o 
  -7  20   0    57210.49    56424.26    444.67 o 
  -4  20   0     2392.18     2516.79     40.95 o 
  -1  20   0      182.04      314.31     26.58 o 
 -18  21   0     5302.83     4541.88     69.09 o 
 -15  21   0       87.09       79.04     15.62 o 
 -12  21   0      501.76      470.56     15.48 o 
  -9  21   0      517.27      534.12     16.04 o 
  -6  21   0     2319.39     2373.54     63.33 o 
  -3  21   0       91.23       61.69     18.52 o 
   0  21   0      107.60       88.11     18.00 o 
 -20  22   0        7.17        6.17     13.87 o 
 -17  22   0      305.06      312.89     32.64 o 
 -14  22   0     1151.14     1137.12     25.46 o 
 -11  22   0     1549.53     1558.19     37.51 o 
  -8  22   0     2756.93     2816.20     40.86 o 
  -5  22   0      936.47      988.38     25.11 o 
  -2  22   0       44.51       49.10     17.61 o 
 -22  23   0      599.56      532.65     26.46 o 
 -19  23   0       25.94       52.50     22.73 o 
 -16  23   0      380.94      377.40     33.59 o 
 -13  23   0     1558.02     1589.01     35.65 o 
 -10  23   0       61.24       49.02      9.71 o 
  -7  23   0        7.32       12.35      9.33 o 
  -4  23   0       21.26       30.78     10.65 o 
  -1  23   0      422.68      471.00     29.71 o 
 -21  24   0       93.07      116.21     26.03 o 
 -18  24   0       97.33       99.11     22.22 o 
 -15  24   0      196.23      148.22     29.25 o 
 -12  24   0       81.83       94.77     17.37 o 
  -9  24   0      135.68       94.98     24.50 o 
  -6  24   0       14.92       16.36     13.84 o 
  -3  24   0       24.45       39.54     12.57 o 
   0  24   0      426.49      379.82     74.59 o 
 -23  25   0        0.23       18.29     13.10 o 
 -20  25   0      274.73      237.18     44.22 o 
 -17  25   0       42.11       85.12     16.69 o 
 -14  25   0      161.52      162.64     34.00 o 
 -11  25   0      216.03      191.63     32.96 o 
  -8  25   0      204.56      184.48     53.82 o 
  -5  25   0        0.03        6.72     13.94 o 
  -2  25   0       61.60       57.21     21.90 o 
 -22  26   0     1627.80     1553.20     60.24 o 
 -19  26   0     1095.04     1014.85     35.41 o 
 -16  26   0      364.89      404.12     33.69 o 
 -13  26   0      185.50      168.28     34.67 o 
 -10  26   0        9.75       22.46     10.75 o 
  -7  26   0        1.52        6.14     14.66 o 
  -4  26   0       98.58      138.27     32.00 o 
 -21  27   0      217.11      170.67     36.51 o 
 -18  27   0      205.02      161.56     36.94 o 
 -15  27   0     1241.06     1339.57     35.07 o 
 -12  27   0       14.07       19.88     10.30 o 
  -9  27   0       21.12       19.68     12.97 o 
  -6  27   0        1.11       12.99     18.35 o 
 -17  28   0      772.42      795.01     31.88 o 
 -14  28   0      126.91      133.33     30.36 o 
 -11  28   0       20.84       23.03     10.28 o 
  -1   1   1       94.02       73.38      2.80 o 
  -3   2   1      943.66      852.12     10.62 o 
   0   2   1    33820.25    37132.64    458.27 o 
  -5   3   1    64103.61    72501.67   1257.24 o 
   1   3   1    21477.40    20445.08     90.97 o 
  -7   4   1     1743.20     1546.57     13.06 o 
  -4   4   1     7629.14     6333.51     44.49 o 
  -1   4   1      810.88      970.74      7.30 o 
   2   4   1     3611.97     3125.38     50.98 o 
  -9   5   1      826.63      664.59      7.75 o 
  -6   5   1     3673.34     3198.70     40.37 o 
  -3   5   1    31256.47    29809.46    242.46 o 
   0   5   1      805.06      631.29      6.65 o 
   3   5   1     3866.71     3446.07     47.44 o 
 -11   6   1    11797.64    10284.85    107.03 o 
  -8   6   1    14045.46    12680.91     90.89 o 
  -5   6   1     2477.02     2405.48     29.90 o 
  -2   6   1     3273.37     3075.21     44.02 o 
   1   6   1    12707.87    11366.79     90.88 o 
   4   6   1    12882.23    12724.19     93.88 o 
 -13   7   1       74.04       79.48      9.72 o 
 -10   7   1     1186.83     1331.05     12.33 o 
  -7   7   1      680.42      799.34      7.86 o 
  -4   7   1     2655.19     2525.92     36.42 o 
  -1   7   1    15106.19    13504.12     92.08 o 
   2   7   1     2941.08     2568.28     25.40 o 
   5   7   1      223.79      197.03      5.71 o 
 -15   8   1     1274.64     1341.22     15.45 o 
 -12   8   1    10122.59     9784.43    146.46 o 
  -9   8   1      767.64      857.24      9.43 o 
  -6   8   1    17449.32    15737.22     88.20 o 
  -3   8   1     3664.20     3551.61     40.93 o 
   0   8   1    29420.36    29314.20    226.32 o 
   3   8   1     1606.24     1614.57     15.54 o 
   6   8   1       39.08       80.74      8.84 o 
 -17   9   1     8857.04     8524.87    184.02 o 
 -14   9   1     1057.20     1106.80     18.84 o 
 -11   9   1      509.45      472.47      9.96 o 
  -8   9   1    17185.97    18101.49    148.56 o 
  -5   9   1      665.96      654.26      7.81 o 
  -2   9   1     7756.80     6680.13     55.10 o 
   1   9   1     9416.21     8320.72     91.63 o 
   4   9   1      952.76     1244.10     19.02 o 
   7   9   1     1183.57     1239.18     14.36 o 
 -19  10   1      707.37      677.24     15.65 o 
 -16  10   1       14.06       14.57      6.41 o 
 -13  10   1     4630.82     4560.79     62.38 o 
 -10  10   1    22883.48    22709.75    134.03 o 
  -7  10   1    85464.25    98829.74    802.47 o 
  -4  10   1     4843.93     4787.17     41.90 o 
  -1  10   1     6679.41     6570.05    112.79 o 
   2  10   1     4182.53     3987.50     95.36 o 
   5  10   1      374.26      439.90     12.77 o 
   8  10   1      660.26      672.16     16.19 o 
 -21  11   1    10462.66    11029.80    169.32 o 
 -18  11   1     7470.98     7533.20    163.60 o 
 -15  11   1     1312.49     1318.63     16.25 o 
 -12  11   1     8952.20     8674.67    259.51 o 
  -9  11   1     2055.88     1610.23     15.95 o 
  -6  11   1      342.71      391.96      8.73 o 
  -3  11   1     1441.66     1503.50     17.87 o 
   0  11   1    13114.76    12477.97    100.82 o 
   3  11   1     3755.82     3946.37     43.73 o 
   6  11   1      194.28      190.50     11.54 o 
   9  11   1      450.04      488.73      8.90 o 
 -23  12   1      933.43      993.43     28.63 o 
 -20  12   1     4232.57     4226.23     49.97 o 
 -17  12   1     9068.17     8633.48    179.97 o 
 -14  12   1       37.55       89.57     12.61 o 
 -11  12   1    12298.22    12058.57    106.96 o 
  -8  12   1    12586.78    12812.03    121.13 o 
  -5  12   1     1719.85     1955.33     19.92 o 
  -2  12   1     4862.16     4533.89     44.49 o 
   1  12   1     2235.16     2378.52     31.58 o 
   4  12   1     5700.67     6107.98    111.06 o 
   7  12   1      439.31      417.39     10.64 o 
  10  12   1     1826.14     1751.32     47.54 o 
 -25  13   1      125.44      119.96     24.49 o 
 -22  13   1     4762.00     4674.99     73.83 o 
 -19  13   1     3764.61     3965.09     59.63 o 
 -16  13   1      760.85      685.69     13.56 o 
 -13  13   1      220.11      243.34     13.14 o 
 -10  13   1     4305.37     5081.59     45.85 o 
  -7  13   1     4551.46     4566.35     82.68 o 
  -4  13   1       23.48       50.32     10.18 o 
  -1  13   1     1780.18     1866.71     22.54 o 
   2  13   1     2603.76     2999.38     39.68 o 
   5  13   1        0.39       13.09      4.68 o 
   8  13   1      717.56      657.85     13.22 o 
  11  13   1     1710.84     1589.25     50.28 o 
 -27  14   1      524.72      497.78     26.68 o 
 -24  14   1        5.19       12.67     11.25 o 
 -21  14   1     5944.66     6037.26     76.78 o 
 -18  14   1      351.57      288.01     12.74 o 
 -15  14   1      651.76      690.59     20.91 o 
 -12  14   1        0.38       13.79      5.77 o 
  -9  14   1     5526.85     5795.54     83.55 o 
  -6  14   1      793.81      825.24     14.96 o 
  -3  14   1     3194.56     3443.24     34.81 o 
   0  14   1      110.72      149.11     18.96 o 
   3  14   1      274.74      320.32     12.23 o 
   6  14   1     2569.35     2455.32     35.20 o 
   9  14   1      135.96      154.84     22.85 o 
  12  14   1     1059.53     1200.90     33.51 o 
 -26  15   1       53.91       53.44     14.72 o 
 -23  15   1      196.96      184.99     33.85 o 
 -20  15   1     9460.33    10131.49    108.38 o 
 -17  15   1     1266.58     1255.74     25.48 o 
 -14  15   1     1822.81     1988.87     41.85 o 
 -11  15   1      106.40      135.28     23.06 o 
  -8  15   1      110.43      164.44     23.78 o 
  -5  15   1       11.54       17.65      5.22 o 
  -2  15   1     3034.41     3226.49     47.22 o 
   1  15   1      485.15      469.47     13.39 o 
   4  15   1       24.03       27.10      7.21 o 
   7  15   1      651.79      611.56     21.15 o 
  10  15   1      312.11      385.21     29.47 o 
  13  15   1     5089.71     6449.35    102.78 o 
 -28  16   1       15.93       31.59     12.94 o 
 -25  16   1     2678.43     2822.35     54.71 o 
 -22  16   1      791.34      839.25     27.19 o 
 -19  16   1      381.95      409.54     19.86 o 
 -16  16   1      485.43      386.19     23.12 o 
 -13  16   1      179.29      270.60     18.23 o 
 -10  16   1      786.76      959.74     16.83 o 
  -7  16   1      694.88      642.03     14.90 o 
  -4  16   1     1046.20     1118.00     31.21 o 
  -1  16   1       41.30       61.07     10.81 o 
   2  16   1       62.99       30.71      8.10 o 
   5  16   1     2553.71     2258.57     44.21 o 
   8  16   1      191.92      214.38     42.12 o 
  11  16   1      876.57      942.67     28.27 o 
 -27  17   1        9.53       19.69     10.04 o 
 -24  17   1      332.79      372.42     52.93 o 
 -21  17   1      391.78      497.28     21.86 o 
 -18  17   1      280.26      276.47     24.97 o 
 -15  17   1      726.05      816.98     26.01 o 
 -12  17   1     2897.49     3060.55     47.06 o 
  -9  17   1     1768.12     1685.54     31.31 o 
  -6  17   1     1329.25     1433.88     26.48 o 
  -3  17   1       17.97       13.38      8.49 o 
   0  17   1       16.13       16.15      6.97 o 
   3  17   1     4591.35     3976.20     64.56 o 
   6  17   1     3039.77     2779.95     60.06 o 
   9  17   1      183.39      185.90     40.45 o 
 -26  18   1       12.03       23.52     12.08 o 
 -23  18   1      161.54      141.96     22.29 o 
 -20  18   1      161.20      197.26     36.09 o 
 -17  18   1      727.06      816.75     24.02 o 
 -14  18   1     3774.13     3682.63     65.56 o 
 -11  18   1       71.42       63.86     12.52 o 
  -8  18   1    14376.75    13719.06    211.17 o 
  -5  18   1     1541.06     1531.21     35.04 o 
  -2  18   1       79.55       98.33     13.60 o 
   1  18   1     1287.51     1348.51     33.33 o 
   4  18   1       92.32      102.54     27.49 o 
   7  18   1       34.54       28.95     10.92 o 
  10  18   1      188.29      154.43     31.46 o 
 -25  19   1      542.72      610.71     34.73 o 
 -22  19   1        0.24       17.00      8.16 o 
 -19  19   1      651.98      623.75     24.73 o 
 -16  19   1     1963.17     1719.55     32.94 o 
 -13  19   1     1619.42     1657.94     30.40 o 
 -10  19   1       23.69       17.47      8.25 o 
  -7  19   1     5841.09     6252.37     78.89 o 
  -4  19   1      619.23      663.10     20.89 o 
  -1  19   1       43.63       28.25     10.22 o 
   2  19   1     5677.06     5770.32     89.95 o 
   5  19   1      318.28      234.75     59.74 o 
   8  19   1        4.08       15.54      8.95 o 
 -27  20   1      545.81      623.33     35.21 o 
 -24  20   1      243.04      246.28     39.55 o 
 -21  20   1       76.16      139.38     24.38 o 
 -18  20   1      459.14      460.87     21.67 o 
 -15  20   1     1682.49     1321.54     28.15 o 
 -12  20   1      270.74      291.72     20.84 o 
  -9  20   1      669.75      701.29     24.22 o 
  -6  20   1     2987.33     3276.75     67.58 o 
  -3  20   1     2464.64     2545.24     48.02 o 
   0  20   1      273.37      268.61     28.00 o 
   3  20   1      178.78      202.28     46.03 o 
   6  20   1       41.23       51.45     13.49 o 
 -26  21   1      185.14      127.42     32.62 o 
 -23  21   1      136.99       98.49     29.16 o 
 -20  21   1     1563.55     1560.03     30.31 o 
 -17  21   1       53.04      110.81     21.18 o 
 -14  21   1      382.98      354.56     16.59 o 
 -11  21   1     1315.09     1268.77     26.12 o 
  -8  21   1        0.73        9.36      9.18 o 
  -5  21   1      129.00      166.05     30.45 o 
  -2  21   1       42.82       55.65     15.98 o 
   1  21   1      186.68       94.47     22.05 o 
   4  21   1       43.62       36.96     13.58 o 
 -25  22   1        1.55       15.10     11.25 o 
 -22  22   1      196.26      185.25     37.76 o 
 -19  22   1     1268.56     1164.26     43.30 o 
 -16  22   1       82.14       89.93     17.55 o 
 -13  22   1      239.27      213.50     22.90 o 
 -10  22   1     1142.76     1176.52     26.07 o 
  -7  22   1     7671.27     7894.49    122.60 o 
  -4  22   1     3232.47     3256.10     47.91 o 
  -1  22   1     1497.67     1385.14     48.79 o 
   2  22   1      442.90      420.68     28.24 o 
 -24  23   1      134.69      121.11     34.74 o 
 -21  23   1       20.20        7.51      9.99 o 
 -18  23   1      630.00      570.71     18.09 o 
 -15  23   1       81.89       49.86     12.72 o 
 -12  23   1     2606.77     2677.21     42.27 o 
  -9  23   1      216.87      231.07     31.68 o 
  -6  23   1      158.65      159.66     26.40 o 
  -3  23   1       58.85       56.04     13.42 o 
   0  23   1      441.56      411.32     29.22 o 
   3  23   1     1208.94     1239.96     36.48 o 
 -23  24   1      199.95      160.13     47.95 o 
 -20  24   1     1918.83     1699.89     46.05 o 
 -17  24   1      190.02      155.27     38.25 o 
 -14  24   1       53.65       52.51     12.35 o 
 -11  24   1       19.51       26.86     11.28 o 
  -8  24   1     1291.54     1304.31     28.89 o 
  -5  24   1       51.37       51.08     14.22 o 
  -2  24   1      108.10      132.44     27.39 o 
   1  24   1      633.87      525.76     24.07 o 
 -22  25   1      167.28      191.48     36.85 o 
 -19  25   1      113.47       77.26     22.75 o 
 -16  25   1      442.94      387.30     39.65 o 
 -13  25   1       11.57       18.31     11.11 o 
 -10  25   1      261.76      251.96     47.18 o 
  -7  25   1        4.17       24.88     12.28 o 
  -4  25   1       29.83       48.62     15.07 o 
  -1  25   1      477.33      557.21     39.29 o 
 -21  26   1       28.04       23.08      9.04 o 
 -18  26   1      417.79      292.45     38.12 o 
 -15  26   1       11.67       16.23     10.09 o 
 -12  26   1      188.48      190.43     35.70 o 
  -9  26   1      193.60      165.92     32.84 o 
  -6  26   1       82.00       82.94     19.74 o 
  -3  26   1      413.59      560.82     42.06 o 
 -20  27   1        4.16       17.50     11.16 o 
 -17  27   1       17.25       21.35     10.94 o 
 -14  27   1       87.02       71.31     22.76 o 
 -11  27   1       29.34       42.12     17.44 o 
  -8  27   1      803.55      842.92     32.78 o 
 -16  28   1        4.65       14.90     13.63 o 
 -13  28   1      127.18      139.90     33.03 o 
 -10  28   1       88.67       64.36     22.32 o 
  -2   2   2      477.18      561.63      5.77 o 
   1   2   2    56766.94    61584.29    379.25 o 
  -4   3   2     1094.64      957.94     11.67 o 
  -1   3   2    38348.98    38113.39    273.10 o 
   2   3   2      156.76      180.06      4.48 o 
  -6   4   2      739.67      706.21      7.36 o 
  -3   4   2    10044.34     8891.48     88.64 o 
   0   4   2     4525.20     4006.19     30.55 o 
   3   4   2      912.07      952.09     10.89 o 
  -8   5   2      142.88      136.15      4.14 o 
  -5   5   2       24.22       63.06      5.25 o 
  -2   5   2    13894.68    12136.60     84.65 o 
   1   5   2     1312.65     1191.19     20.18 o 
   4   5   2      810.19      976.05     11.91 o 
 -10   6   2     7418.57     6825.28     93.10 o 
  -7   6   2    15414.47    13645.23     62.37 o 
  -4   6   2      177.83      121.83      4.53 o 
  -1   6   2    11019.82    10017.22     61.76 o 
   2   6   2    16955.30    15017.52    122.95 o 
   5   6   2        0.25        0.62      5.98 o 
 -12   7   2      239.09      245.45      9.55 o 
  -9   7   2     3054.79     2883.58     26.00 o 
  -6   7   2     5023.28     4458.95     52.84 o 
  -3   7   2       67.13       59.88      7.07 o 
   0   7   2     6856.97     6392.52     62.62 o 
   3   7   2    25039.73    25946.78    243.97 o 
   6   7   2     8817.63     8740.48    188.97 o 
 -14   8   2      543.32      535.46     16.11 o 
 -11   8   2      438.85      402.80      6.63 o 
  -8   8   2    35889.75    36114.40    187.98 o 
  -5   8   2    13346.19    11737.57    107.00 o 
  -2   8   2     2541.38     2737.76     24.42 o 
   1   8   2    25858.93    26809.07    215.31 o 
   4   8   2     3368.46     3650.38     52.01 o 
   7   8   2     2443.28     2626.18     37.48 o 
 -16   9   2      315.62      297.30     17.02 o 
 -13   9   2      750.75      717.44     12.93 o 
 -10   9   2     3148.68     3190.69     36.72 o 
  -7   9   2      172.52      237.34      6.67 o 
  -4   9   2        7.76       11.83      3.75 o 
  -1   9   2     7209.96     7014.98     64.97 o 
   2   9   2    13881.96    14243.83    116.17 o 
   5   9   2        5.11       17.31     12.76 o 
   8   9   2     2153.07     2079.66     37.09 o 
 -18  10   2    22144.34    21846.88    430.78 o 
 -15  10   2       13.13       17.05      6.71 o 
 -12  10   2     1489.70     1347.38     19.56 o 
  -9  10   2    22748.02    23102.23    178.04 o 
  -6  10   2      152.71      156.33      9.76 o 
  -3  10   2      422.01      402.42      7.97 o 
   0  10   2    15653.57    15028.10    173.83 o 
   3  10   2     7278.96     7578.53    227.59 o 
   6  10   2     2124.77     2210.66     40.44 o 
   9  10   2      894.44      786.12     22.45 o 
 -20  11   2      371.20      411.90     35.88 o 
 -17  11   2     3616.71     3396.71     49.98 o 
 -14  11   2      864.63      877.22     12.04 o 
 -11  11   2      444.04      419.04     10.49 o 
  -8  11   2       22.82       63.20      9.80 o 
  -5  11   2        3.60       11.40      4.58 o 
  -2  11   2      640.62      667.28     12.84 o 
   1  11   2     1305.65     1455.14     13.74 o 
   4  11   2     1406.74     1717.18     29.48 o 
   7  11   2       30.34       29.83     10.21 o 
  10  11   2      105.05      103.74     23.25 o 
 -22  12   2     1707.21     1856.62     41.77 o 
 -19  12   2    18067.73    17184.38    342.62 o 
 -16  12   2      382.85      416.68     14.29 o 
 -13  12   2      264.11      312.38     10.25 o 
 -10  12   2    11317.25    11281.11    165.62 o 
  -7  12   2       52.71       88.53     12.85 o 
  -4  12   2      393.58      351.89      8.72 o 
  -1  12   2        1.50        9.65      4.48 o 
   2  12   2      899.25      882.53     11.49 o 
   5  12   2       73.52       89.85     18.01 o 
   8  12   2      417.07      455.55     16.53 o 
  11  12   2     1363.58     1358.00     31.71 o 
 -24  13   2        9.59       15.18     10.53 o 
 -21  13   2     4366.65     4579.93     84.70 o 
 -18  13   2     2934.85     2899.12     36.12 o 
 -15  13   2       21.29       22.36      5.84 o 
 -12  13   2      992.63      941.01     13.55 o 
  -9  13   2      713.40      881.88     23.48 o 
  -6  13   2     5472.17     5220.33     56.50 o 
  -3  13   2     2399.72     2244.61     30.64 o 
   0  13   2     3439.58     3587.54     30.10 o 
   3  13   2     1652.04     1514.38     29.29 o 
   6  13   2     1174.65     1165.82     29.61 o 
   9  13   2      376.14      373.83     21.81 o 
  12  13   2      277.33      225.04     40.38 o 
 -26  14   2       49.48       51.26     17.10 o 
 -23  14   2        1.60       -3.43     10.19 o 
 -20  14   2      484.50      521.88     13.90 o 
 -17  14   2     1764.88     1845.54     33.92 o 
 -14  14   2       20.25       20.43      6.51 o 
 -11  14   2     1008.74      920.85     16.72 o 
  -8  14   2      951.07     1015.41     20.19 o 
  -5  14   2      121.23      125.28     12.56 o 
  -2  14   2        7.95       15.34      6.11 o 
   1  14   2     1942.81     2095.67     29.51 o 
   4  14   2      212.81      241.17     11.00 o 
   7  14   2     2033.93     2087.22     38.36 o 
  10  14   2       34.45       25.43     11.38 o 
  13  14   2      163.97      170.03     49.97 o 
 -28  15   2      626.65      724.98     36.56 o 
 -25  15   2       12.35       23.60     11.54 o 
 -22  15   2     2425.56     2441.68     43.81 o 
 -19  15   2      753.48      752.13     18.99 o 
 -16  15   2     2334.00     2246.63     38.16 o 
 -13  15   2     1657.82     2161.38     34.91 o 
 -10  15   2      665.89      664.25     17.58 o 
  -7  15   2        1.39        4.06      6.65 o 
  -4  15   2     1653.82     1723.69     21.84 o 
  -1  15   2     1974.51     1983.85     31.06 o 
   2  15   2       32.01       27.70      7.58 o 
   5  15   2     3207.11     3060.01     60.94 o 
   8  15   2       29.13       40.31     14.52 o 
  11  15   2       85.67       49.62     16.46 o 
 -27  16   2      297.07      291.73     33.61 o 
 -24  16   2      285.17      278.15     36.42 o 
 -21  16   2      522.01      513.07     28.74 o 
 -18  16   2      129.94      125.40     20.89 o 
 -15  16   2      544.11      524.25     19.19 o 
 -12  16   2     2769.36     2796.11     47.56 o 
  -9  16   2      231.51      269.77     16.77 o 
  -6  16   2      601.81      606.90     16.00 o 
  -3  16   2     1070.08     1060.34     32.44 o 
   0  16   2     1375.55     1257.74     26.11 o 
   3  16   2       60.50       44.92     17.23 o 
   6  16   2        9.18       13.26     16.32 o 
   9  16   2     1091.48     1118.09     34.79 o 
  12  16   2     1171.88     1239.76     45.78 o 
 -26  17   2      163.98      121.33     27.81 o 
 -23  17   2      710.85      722.97     37.61 o 
 -20  17   2       90.88       87.20     15.15 o 
 -17  17   2      297.17      309.63     17.66 o 
 -14  17   2       58.09       71.10     11.23 o 
 -11  17   2      620.31      597.01     19.14 o 
  -8  17   2     2980.98     2915.54     43.21 o 
  -5  17   2     3374.27     3231.02     59.01 o 
  -2  17   2     1601.86     1638.05     26.94 o 
   1  17   2      726.25      653.26     19.82 o 
   4  17   2        9.66       25.29     16.08 o 
   7  17   2      570.70      638.30     28.12 o 
  10  17   2       48.12       38.06     11.65 o 
 -25  18   2       25.00       19.72     11.27 o 
 -22  18   2     1456.48     1511.81     34.11 o 
 -19  18   2      945.24      997.08     26.77 o 
 -16  18   2      363.88      319.30     20.80 o 
 -13  18   2      976.63      962.81     22.02 o 
 -10  18   2        1.87        5.23      9.93 o 
  -7  18   2     2303.09     2340.52     43.88 o 
  -4  18   2     4159.35     3892.55     57.66 o 
  -1  18   2      407.77      363.89     19.65 o 
   2  18   2      134.87      146.70     30.47 o 
   5  18   2       93.53       68.33     19.84 o 
   8  18   2      432.81      569.14     26.25 o 
 -27  19   2      723.11      782.05     34.61 o 
 -24  19   2       65.60       72.21     21.76 o 
 -21  19   2      614.40      552.48     18.92 o 
 -18  19   2      555.57      587.04     19.48 o 
 -15  19   2        0.58       21.20      9.29 o 
 -12  19   2     1007.99     1151.63     26.29 o 
  -9  19   2      175.74      183.92     19.43 o 
  -6  19   2     5000.32     5102.60     69.31 o 
  -3  19   2     1172.40     1173.55     34.64 o 
   0  19   2      745.62      642.09     20.18 o 
   3  19   2     3635.70     3320.83     54.78 o 
   6  19   2      893.92      776.59     43.19 o 
 -26  20   2        2.66        9.13     14.83 o 
 -23  20   2       18.07       15.54     13.55 o 
 -20  20   2      519.79      439.41     32.82 o 
 -17  20   2     1797.04     1549.52     30.51 o 
 -14  20   2      861.57      697.40     18.64 o 
 -11  20   2       35.79       31.03     10.93 o 
  -8  20   2    25999.73    24306.12    326.10 o 
  -5  20   2     1055.43     1016.62     27.23 o 
  -2  20   2      300.14      306.79     23.43 o 
   1  20   2     2486.42     2264.32     43.36 o 
   4  20   2     1002.59      814.21     30.34 o 
   7  20   2      134.52      110.36     28.04 o 
 -25  21   2     1315.97     1548.57     35.72 o 
 -22  21   2      322.06      244.97     54.77 o 
 -19  21   2     6289.56     5966.68     88.59 o 
 -16  21   2     1668.18     1526.54     28.48 o 
 -13  21   2      875.45      833.29     22.36 o 
 -10  21   2    10095.63    10654.62    244.33 o 
  -7  21   2     4655.41     4960.97     69.42 o 
  -4  21   2      137.49      137.84     25.10 o 
  -1  21   2        1.07       20.97     10.99 o 
   2  21   2       97.39      109.81     30.45 o 
   5  21   2      115.27      121.32     35.76 o 
 -24  22   2      679.99      758.53     35.74 o 
 -21  22   2     1032.62      970.95     26.90 o 
 -18  22   2      704.69      470.56     22.07 o 
 -15  22   2      377.50      271.11     23.47 o 
 -12  22   2      139.60      125.81     20.28 o 
  -9  22   2     1005.85      984.50     22.91 o 
  -6  22   2        8.06       21.73      9.93 o 
  -3  22   2      594.05      682.31     23.27 o 
   0  22   2      156.89      137.12     29.73 o 
   3  22   2      451.88      502.23     37.09 o 
 -23  23   2       85.39       48.45     18.67 o 
 -20  23   2        1.89        7.54      8.06 o 
 -17  23   2     3863.64     3562.58     46.18 o 
 -14  23   2       40.39       48.09     11.05 o 
 -11  23   2      619.06      609.04     20.06 o 
  -8  23   2     1823.66     1898.97     36.82 o 
  -5  23   2        1.77       22.81     10.54 o 
  -2  23   2        8.57       24.97     16.10 o 
   1  23   2      326.03      356.70     32.00 o 
 -22  24   2      791.74      806.77     36.53 o 
 -19  24   2      100.30       87.75     17.94 o 
 -16  24   2      223.01      252.47     25.75 o 
 -13  24   2      392.28      387.12     19.97 o 
 -10  24   2      512.47      456.26     20.92 o 
  -7  24   2      135.52      102.76     30.75 o 
  -4  24   2        9.84       12.88     10.52 o 
  -1  24   2      714.86      659.87     38.03 o 
 -21  25   2      107.30       80.74     22.10 o 
 -18  25   2       51.60       44.53     13.28 o 
 -15  25   2       45.58       63.54     13.00 o 
 -12  25   2       49.70       57.74     12.25 o 
  -9  25   2     1656.17     1721.73     69.44 o 
  -6  25   2      226.14      300.50     47.02 o 
  -3  25   2       74.62       49.81     15.30 o 
 -20  26   2       11.35       17.58     11.94 o 
 -17  26   2      325.74      411.80     30.53 o 
 -14  26   2     1450.67     1700.84     47.44 o 
 -11  26   2       82.68       75.78     20.59 o 
  -8  26   2        0.44        1.53     13.79 o 
  -5  26   2      369.47      423.21     52.36 o 
 -19  27   2        8.08       10.73     12.79 o 
 -16  27   2      123.58       77.04     21.18 o 
 -13  27   2       34.20       25.55     12.06 o 
 -10  27   2      197.50      158.75     47.07 o 
  -7  27   2      270.16      294.03     72.56 o 
 -15  28   2     2702.35     3422.71     61.98 o 
 -12  28   2      627.01      729.50     42.32 o 
   1   1   3    17450.14    15535.91    132.67 o 
  -1   2   3   108286.53   140180.36   1969.40 o 
   2   2   3       35.71       44.26      5.35 o 
  -3   3   3    26385.92    25596.70    159.63 o 
   0   3   3    43303.75    43705.98    276.66 o 
   3   3   3       82.54       81.17      4.84 o 
  -5   4   3    10174.66     9246.05    100.47 o 
  -2   4   3      940.57     1043.54      9.17 o 
   1   4   3    27361.10    26725.19    251.16 o 
   4   4   3    11687.18    11064.20     67.71 o 
  -7   5   3      985.26      930.89     10.56 o 
  -4   5   3     5511.41     4618.22     59.47 o 
  -1   5   3    17401.19    15422.21    166.33 o 
   2   5   3      533.32      564.62      7.51 o 
   5   5   3     5776.60     5147.68     87.76 o 
  -9   6   3     8407.78     7466.60     53.99 o 
  -6   6   3     2021.25     2189.98     18.51 o 
  -3   6   3     6379.16     5656.37     33.15 o 
   0   6   3    10335.70     8918.23     63.85 o 
   3   6   3      714.42      842.64     10.12 o 
   6   6   3       51.89       61.05     10.30 o 
 -11   7   3      649.22      687.60     20.45 o 
  -8   7   3     2975.86     3261.68     41.33 o 
  -5   7   3      507.82      668.96      6.45 o 
  -2   7   3      107.19      123.59      5.60 o 
   1   7   3     7768.43     7408.07     75.13 o 
   4   7   3      673.32      735.86     14.39 o 
   7   7   3     7451.08     6946.90     73.14 o 
 -13   8   3     1461.05     1599.75     21.19 o 
 -10   8   3     7142.04     6667.88    113.45 o 
  -7   8   3     6633.02     6714.24    110.64 o 
  -4   8   3      404.14      418.80      7.03 o 
  -1   8   3     1865.07     1774.33     15.19 o 
   2   8   3      937.79      873.63     10.04 o 
   5   8   3     3624.99     3876.60     44.91 o 
   8   8   3     1242.69     1151.99     23.53 o 
 -15   9   3     1225.97     1162.10     28.62 o 
 -12   9   3      125.56      174.45      6.80 o 
  -9   9   3     1132.67     1173.48     17.88 o 
  -6   9   3        5.92      171.52     39.25 o 
  -3   9   3      453.65      447.64      7.61 o 
   0   9   3      609.60      795.39     10.34 o 
   3   9   3     2313.03     2521.79     47.91 o 
   6   9   3      297.39      276.35     19.02 o 
   9   9   3        8.72        3.13     10.84 o 
 -17  10   3     1520.44     1479.16     40.78 o 
 -14  10   3     1051.19     1093.98     16.48 o 
 -11  10   3        8.18        0.56      4.36 o 
  -8  10   3      201.61      224.37      8.09 o 
  -5  10   3     3345.10     3643.56     29.27 o 
  -2  10   3     3462.45     3430.31     47.07 o 
   1  10   3     4676.51     4930.23     66.19 o 
   4  10   3     1930.39     2173.38     32.75 o 
   7  10   3     1556.82     1565.72     35.97 o 
  10  10   3     1079.78     1105.86     26.80 o 
 -19  11   3      100.74      108.92     23.81 o 
 -16  11   3    10187.98    10464.62    238.90 o 
 -13  11   3     2900.80     2863.94     29.00 o 
 -10  11   3     2503.51     3040.87     28.36 o 
  -7  11   3      339.63      403.75     10.82 o 
  -4  11   3     3153.39     3148.60     30.19 o 
  -1  11   3       62.54       54.70      9.66 o 
   2  11   3        3.64       11.13      4.28 o 
   5  11   3     3296.64     3477.75     71.67 o 
   8  11   3     2808.78     2924.96     47.96 o 
  11  11   3     1636.52     1590.65     42.09 o 
 -21  12   3      826.97      828.36     25.01 o 
 -18  12   3    22419.70    23034.29    360.42 o 
 -15  12   3       17.24       32.16      9.03 o 
 -12  12   3      646.16      620.80     13.30 o 
  -9  12   3     1595.48     1571.10     17.59 o 
  -6  12   3     1012.60     1164.72     19.40 o 
  -3  12   3     2159.48     2217.35     40.36 o 
   0  12   3     5371.63     5923.08     52.05 o 
   3  12   3      301.11      290.32     16.43 o 
   6  12   3       39.33       27.20     10.41 o 
   9  12   3      497.73      510.15     27.94 o 
  12  12   3     1355.40     1452.65     34.27 o 
 -23  13   3     1675.39     1684.95     39.33 o 
 -20  13   3    25324.27    24815.11    569.90 o 
 -17  13   3     2720.79     2755.62     37.27 o 
 -14  13   3      235.87      223.98     15.11 o 
 -11  13   3      883.28     1102.92     15.77 o 
  -8  13   3     1977.84     2196.33     26.30 o 
  -5  13   3     2716.69     2645.80     28.32 o 
  -2  13   3      181.64      142.55     11.28 o 
   1  13   3        3.03       26.66      6.33 o 
   4  13   3     1068.71      982.12     26.33 o 
   7  13   3     1997.39     1946.75     40.98 o 
  10  13   3       40.38       28.73     12.73 o 
  13  13   3      166.22      144.37     29.42 o 
 -25  14   3      171.07      187.04     35.19 o 
 -22  14   3     3987.11     4100.93     55.42 o 
 -19  14   3       77.39       75.99      8.76 o 
 -16  14   3     1281.82     1306.26     36.60 o 
 -13  14   3     1877.05     2142.24     32.77 o 
 -10  14   3     9218.61     9335.38    141.79 o 
  -7  14   3     1134.92     1118.47     17.88 o 
  -4  14   3      648.38      616.73     13.07 o 
  -1  14   3     5650.23     5684.39     69.24 o 
   2  14   3        0.06        4.91      3.33 o 
   5  14   3       18.11        9.71     14.44 o 
   8  14   3      102.58       72.87     16.71 o 
  11  14   3      702.60      845.60     28.94 o 
 -27  15   3       39.58       28.27     13.20 o 
 -24  15   3      685.06      659.63     27.83 o 
 -21  15   3     3325.82     3342.24     62.56 o 
 -18  15   3       17.09       15.87      7.18 o 
 -15  15   3       14.92       11.09      6.45 o 
 -12  15   3     1704.30     1793.09     31.02 o 
  -9  15   3      620.70      753.61     21.28 o 
  -6  15   3     3626.59     3568.42     47.62 o 
  -3  15   3     4752.45     4877.89     59.37 o 
   0  15   3      618.10      599.83     15.82 o 
   3  15   3     1121.41     1157.25     27.01 o 
   6  15   3     3039.12     2890.87     52.73 o 
   9  15   3        6.00        7.11     13.05 o 
  12  15   3     1183.99     1304.76     37.03 o 
 -26  16   3       68.88       61.39     18.77 o 
 -23  16   3       18.06       33.71     15.29 o 
 -20  16   3     5359.40     5489.72     80.76 o 
 -17  16   3        0.05        7.42      8.99 o 
 -14  16   3      351.55      372.51     17.13 o 
 -11  16   3       98.67      126.55     19.48 o 
  -8  16   3      468.18      462.32     17.21 o 
  -5  16   3      136.16      132.62     18.46 o 
  -2  16   3     1524.63     1498.23     28.45 o 
   1  16   3      301.28      282.71      9.64 o 
   4  16   3      737.63      718.10     26.67 o 
   7  16   3      275.35      252.97     29.15 o 
  10  16   3       14.06       14.31     11.12 o 
 -25  17   3       61.83       56.56     25.87 o 
 -22  17   3     1241.07     1217.48     36.75 o 
 -19  17   3      730.38      634.55     19.01 o 
 -16  17   3     1258.67     1062.57     23.62 o 
 -13  17   3     1157.66     1124.95     23.61 o 
 -10  17   3     1285.86     1276.63     26.92 o 
  -7  17   3     3036.97     3011.38     51.92 o 
  -4  17   3     6331.59     6921.21     85.75 o 
  -1  17   3        0.79        3.16      6.25 o 
   2  17   3     2106.75     1860.97     39.23 o 
   5  17   3      605.98      524.00     22.09 o 
   8  17   3      235.28      188.33     38.45 o 
 -27  18   3      108.15      112.86     37.55 o 
 -24  18   3        0.17       21.05     11.30 o 
 -21  18   3      222.16      247.90     40.27 o 
 -18  18   3       38.30       17.49     10.86 o 
 -15  18   3      857.96      995.34     47.86 o 
 -12  18   3        0.40       13.07      7.68 o 
  -9  18   3    12440.50    12384.71    210.93 o 
  -6  18   3      349.27      318.35     22.40 o 
  -3  18   3      399.60      392.68     23.97 o 
   0  18   3       31.86       31.34      9.11 o 
   3  18   3     1584.17     1439.37     35.33 o 
   6  18   3      101.05       75.49     28.34 o 
   9  18   3        3.71        7.96     12.45 o 
 -26  19   3      847.43      838.57     39.29 o 
 -23  19   3       28.72       21.81     13.38 o 
 -20  19   3       16.02       28.65     10.25 o 
 -17  19   3      835.26      883.57     25.27 o 
 -14  19   3     1057.56     1045.76     23.12 o 
 -11  19   3      386.53      389.13     17.69 o 
  -8  19   3     2557.48     2506.64     37.43 o 
  -5  19   3    18776.88    18288.65    276.56 o 
  -2  19   3       31.16       34.27     13.31 o 
   1  19   3       22.52       27.29      9.05 o 
   4  19   3       85.79       52.61     16.13 o 
   7  19   3      378.46      351.20     27.65 o 
 -25  20   3      330.08      385.49     37.43 o 
 -22  20   3      445.95      405.75     27.31 o 
 -19  20   3      542.09      444.49     25.38 o 
 -16  20   3      903.71      709.91     21.41 o 
 -13  20   3      333.53      334.85     18.60 o 
 -10  20   3     1114.13     1075.56     26.01 o 
  -7  20   3    28838.15    30638.03    437.97 o 
  -4  20   3     1402.48     1538.09     30.62 o 
  -1  20   3      175.52      169.97     33.51 o 
   2  20   3       70.78       95.92     30.84 o 
   5  20   3       17.75       16.98     11.85 o 
 -24  21   3       59.27       42.74     18.48 o 
 -21  21   3       60.62       53.18     17.57 o 
 -18  21   3     7304.36     7328.86     93.71 o 
 -15  21   3      844.24      724.26     20.60 o 
 -12  21   3      761.61      754.63     22.73 o 
  -9  21   3     1164.20     1231.80     26.91 o 
  -6  21   3      166.56      131.75     26.69 o 
  -3  21   3      199.78      205.50     27.83 o 
   0  21   3      220.54      198.76     43.77 o 
   3  21   3     2076.34     2127.29     48.65 o 
 -23  22   3      304.88      375.70     25.09 o 
 -20  22   3       65.74      102.85     25.00 o 
 -17  22   3      133.05      103.36     16.65 o 
 -14  22   3      208.37      227.91     22.20 o 
 -11  22   3      148.13      159.82     24.45 o 
  -8  22   3      464.47      448.90     26.84 o 
  -5  22   3     1048.54     1055.96     27.80 o 
  -2  22   3       86.80       78.98     23.65 o 
   1  22   3      934.85      840.52     31.31 o 
 -22  23   3       91.39       97.69     20.72 o 
 -19  23   3      166.04      162.41     34.37 o 
 -16  23   3      239.39      213.13     22.20 o 
 -13  23   3      551.89      574.85     19.62 o 
 -10  23   3       38.99       42.71     11.48 o 
  -7  23   3     2179.72     2250.86     40.61 o 
  -4  23   3        1.02       14.89      9.41 o 
  -1  23   3       23.29       12.10     12.05 o 
 -21  24   3        6.83       15.28     12.08 o 
 -18  24   3      292.49      280.93     31.76 o 
 -15  24   3      816.57      715.40     22.89 o 
 -12  24   3        7.26        6.19      8.18 o 
  -9  24   3      248.43      223.64     35.82 o 
  -6  24   3       43.10       38.69     12.10 o 
  -3  24   3      108.36       55.28     19.93 o 
 -20  25   3      406.74      399.06     27.58 o 
 -17  25   3      178.07      133.24     24.34 o 
 -14  25   3      219.31      210.96     35.02 o 
 -11  25   3      343.38      288.99     20.70 o 
  -8  25   3      538.01      523.93     22.01 o 
  -5  25   3      146.13      180.91     40.04 o 
 -19  26   3        7.41       16.54     13.38 o 
 -16  26   3      342.95      380.91     20.35 o 
 -13  26   3        0.48       22.34      9.53 o 
 -10  26   3       88.59       71.42     19.06 o 
  -7  26   3        0.07        7.90      7.94 o 
 -18  27   3        2.31        8.98     12.85 o 
 -15  27   3      170.77      144.36     29.60 o 
 -12  27   3      115.14      139.11     31.45 o 
  -9  27   3       10.40        8.37     13.36 o 
  -1   1   4     5529.27     5099.88     74.29 o 
  -3   2   4     1379.69     1600.86     13.22 o 
   0   2   4    55486.07    56130.04    291.91 o 
  -5   3   4        0.45       10.09      4.02 o 
  -2   3   4     2342.73     2487.51     23.98 o 
   1   3   4     1204.03     1375.97     12.14 o 
  -7   4   4       32.96       38.73      4.30 o 
  -4   4   4        0.02        5.30      1.58 o 
  -1   4   4       88.39       71.89      5.60 o 
   2   4   4     7930.15     7569.50    119.46 o 
  -9   5   4     1522.16     1782.68     17.34 o 
  -6   5   4      345.48      468.46      7.40 o 
  -3   5   4     4574.47     4333.68     35.24 o 
   0   5   4     3325.64     3643.69     46.04 o 
   3   5   4      208.29      202.19      7.29 o 
 -11   6   4     8457.69     7932.08    122.39 o 
  -8   6   4      600.04      590.38      8.02 o 
  -5   6   4     1182.95     1160.02     13.74 o 
  -2   6   4        2.48        4.56      2.11 o 
   1   6   4      220.90      150.85      6.62 o 
   4   6   4     9213.52     8831.02     96.31 o 
 -13   7   4      363.55      369.77     11.43 o 
 -10   7   4     7232.35     6797.19    143.37 o 
  -7   7   4      126.84       59.81     12.56 o 
  -4   7   4     1614.79     1317.11     14.73 o 
  -1   7   4     6113.73     5955.55    166.99 o 
   2   7   4     1058.94     1143.36     16.21 o 
   5   7   4     2761.62     2786.35     41.13 o 
 -15   8   4     5633.06     5669.60     71.53 o 
 -12   8   4     2796.58     2802.46     19.42 o 
  -9   8   4      861.36      821.05     17.88 o 
  -6   8   4    14320.70    13421.22    138.64 o 
  -3   8   4     8224.05     7918.58    146.68 o 
   0   8   4     2197.49     2309.09     21.39 o 
   3   8   4      214.72      219.75      8.57 o 
   6   8   4      666.58      718.56     19.10 o 
 -17   9   4     5564.26     5719.34     72.40 o 
 -14   9   4      128.24      128.48     15.27 o 
 -11   9   4      629.48      580.34     11.24 o 
  -8   9   4    14943.62    14432.01    164.89 o 
  -5   9   4      126.48      123.22      6.39 o 
  -2   9   4     8627.55     8097.38     87.04 o 
   1   9   4      113.77      174.43      7.15 o 
   4   9   4     1074.33     1184.53     41.45 o 
   7   9   4     4328.04     4484.14     97.16 o 
 -19  10   4     1619.44     1661.64     35.05 o 
 -16  10   4     1492.50     1497.29     32.88 o 
 -13  10   4      227.43      271.18      9.79 o 
 -10  10   4    14577.37    14364.68     73.94 o 
  -7  10   4     9896.48     9940.61    110.07 o 
  -4  10   4      763.89      956.14     14.20 o 
  -1  10   4     4271.14     4517.39     45.69 o 
   2  10   4      226.87      258.34      8.88 o 
   5  10   4      153.23      176.52     23.10 o 
   8  10   4      116.38       93.85     20.24 o 
 -21  11   4     2782.05     2897.71     47.68 o 
 -18  11   4     3653.87     3769.01     50.79 o 
 -15  11   4        1.98        5.27      3.54 o 
 -12  11   4     5524.92     5805.01     67.56 o 
  -9  11   4     5554.68     5535.63     70.56 o 
  -6  11   4      478.06      465.36     11.19 o 
  -3  11   4     1489.01     1581.64     20.46 o 
   0  11   4     2569.42     2854.01     34.93 o 
   3  11   4      632.64      716.32     24.47 o 
   6  11   4     1203.61     1228.41     30.85 o 
   9  11   4      198.98      214.40     32.61 o 
 -23  12   4      404.50      400.05     42.14 o 
 -20  12   4     2595.40     2594.54     55.65 o 
 -17  12   4       35.68       39.82     11.81 o 
 -14  12   4       45.51       31.47      7.55 o 
 -11  12   4     6325.18     6430.81     69.18 o 
  -8  12   4    19077.51    18633.58    175.66 o 
  -5  12   4      444.62      437.71     14.57 o 
  -2  12   4     1295.65     1217.49     15.84 o 
   1  12   4     1521.46     1627.93     32.72 o 
   4  12   4      433.30      409.84     21.16 o 
   7  12   4        2.14        6.16      8.51 o 
  10  12   4       16.57       19.68     10.64 o 
 -25  13   4        2.52       16.82     11.31 o 
 -22  13   4     4556.00     4704.25     65.45 o 
 -19  13   4     2063.89     2085.65     40.89 o 
 -16  13   4      232.29      250.64     15.50 o 
 -13  13   4       34.00       18.85      5.84 o 
 -10  13   4     4547.62     5079.61     62.54 o 
  -7  13   4     1310.92     1333.52     17.23 o 
  -4  13   4        5.42        6.38      4.57 o 
  -1  13   4      427.25      461.52     14.92 o 
   2  13   4     1607.15     1724.67     34.08 o 
   5  13   4     2067.46     2127.05     40.86 o 
   8  13   4       54.80       51.34     11.37 o 
  11  13   4      101.56       94.00     21.03 o 
 -24  14   4      140.03      111.29     28.64 o 
 -21  14   4    10175.36    10943.49    106.51 o 
 -18  14   4      331.34      322.03     10.97 o 
 -15  14   4      552.58      526.92     12.84 o 
 -12  14   4      293.21      269.60     12.19 o 
  -9  14   4     3898.43     3918.29     46.70 o 
  -6  14   4     1046.93     1055.86     19.32 o 
  -3  14   4      945.85     1013.58     17.90 o 
   0  14   4      406.78      330.02     14.44 o 
   3  14   4       30.59       21.47     15.72 o 
   6  14   4      592.65      577.06     24.86 o 
   9  14   4       73.20       89.23     19.81 o 
  12  14   4      804.36      937.52     38.50 o 
 -26  15   4      772.90      845.76     30.80 o 
 -23  15   4      647.34      571.75     23.59 o 
 -20  15   4     9405.58    10444.59    157.62 o 
 -17  15   4       17.30       10.38      5.57 o 
 -14  15   4      198.83      225.08     12.54 o 
 -11  15   4      281.01      232.44     14.34 o 
  -8  15   4      960.59      898.85     16.31 o 
  -5  15   4      733.98      764.58     22.74 o 
  -2  15   4     1549.54     1489.99     28.99 o 
   1  15   4        0.59        5.40      4.98 o 
   4  15   4      128.42      127.18     27.98 o 
   7  15   4     1620.58     1561.34     36.19 o 
  10  15   4      733.28      773.70     29.70 o 
 -25  16   4      107.64       84.52     29.93 o 
 -22  16   4     1614.53     1720.09     52.79 o 
 -19  16   4       13.29       12.80     12.90 o 
 -16  16   4     1395.13     1356.89     31.85 o 
 -13  16   4      699.51      677.93     15.47 o 
 -10  16   4      199.72      198.67     15.75 o 
  -7  16   4        5.79       14.98      7.65 o 
  -4  16   4     2620.20     2793.11     45.09 o 
  -1  16   4      308.01      270.77     12.57 o 
   2  16   4      428.19      418.18     23.38 o 
   5  16   4     4781.76     4857.30     67.44 o 
   8  16   4        1.82        9.93     10.09 o 
 -24  17   4      556.83      687.48     44.58 o 
 -21  17   4      642.22      676.80     31.57 o 
 -18  17   4      268.48      268.97     16.89 o 
 -15  17   4       30.78       33.09      9.53 o 
 -12  17   4     3253.74     3170.12     41.58 o 
  -9  17   4      169.44      152.98     24.98 o 
  -6  17   4     5808.95     6239.50     80.29 o 
  -3  17   4      182.33      188.65     31.17 o 
   0  17   4      138.58      141.69     20.51 o 
   3  17   4     3665.64     3443.02     55.48 o 
   6  17   4      453.26      408.95     33.94 o 
   9  17   4       83.90       83.21     25.73 o 
 -26  18   4       46.19       78.52     25.61 o 
 -23  18   4       31.29       28.40     13.58 o 
 -20  18   4        1.69        9.38     10.98 o 
 -17  18   4        9.43       13.66      9.08 o 
 -14  18   4     1895.88     1841.55     33.48 o 
 -11  18   4      479.03      410.90     18.73 o 
  -8  18   4     5717.13     6275.79     64.78 o 
  -5  18   4      295.97      305.39     16.61 o 
  -2  18   4      255.45      239.87     15.64 o 
   1  18   4      531.60      465.70     29.35 o 
   4  18   4     1729.61     1592.87     41.97 o 
   7  18   4       57.07       53.89     18.49 o 
 -25  19   4      230.91      199.18     60.58 o 
 -22  19   4        1.96       20.42     11.91 o 
 -19  19   4        0.67       11.66      6.80 o 
 -16  19   4     3913.93     3538.62     50.19 o 
 -13  19   4      581.87      539.53     17.20 o 
 -10  19   4     1516.72     1530.93     30.20 o 
  -7  19   4      252.82      244.21     24.61 o 
  -4  19   4     1483.30     1510.55     29.44 o 
  -1  19   4       22.39       28.17     13.19 o 
   2  19   4      299.35      288.91     31.86 o 
   5  19   4      745.33      664.00     24.91 o 
 -24  20   4      103.73      105.59     27.43 o 
 -21  20   4      908.34      970.15     40.59 o 
 -18  20   4       39.12       30.75     11.54 o 
 -15  20   4       55.50       58.19     14.24 o 
 -12  20   4      908.32      922.12     27.65 o 
  -9  20   4       32.97       39.41     12.32 o 
  -6  20   4     1677.22     1755.86     38.20 o 
  -3  20   4      694.64      710.01     25.94 o 
   0  20   4      247.70      310.77     34.17 o 
   3  20   4      489.77      445.34     40.55 o 
 -23  21   4        8.07       28.93     17.14 o 
 -20  21   4      279.57      247.69     61.57 o 
 -17  21   4      989.19      847.49     24.12 o 
 -14  21   4        0.18        6.17      7.85 o 
 -11  21   4     1954.09     2022.89     37.94 o 
  -8  21   4     5705.72     6092.61     84.07 o 
  -5  21   4      292.38      267.51     18.50 o 
  -2  21   4       61.00       58.54     14.45 o 
   1  21   4      615.69      614.85     37.56 o 
   4  21   4      300.95      198.84     54.01 o 
 -22  22   4        0.92        3.88     17.85 o 
 -19  22   4      520.67      509.15     23.73 o 
 -16  22   4       84.54       68.41     15.79 o 
 -13  22   4     1224.79     1240.01     34.30 o 
 -10  22   4      629.47      615.92     21.16 o 
  -7  22   4     9579.29    10068.91    132.65 o 
  -4  22   4      126.15       99.82     22.38 o 
  -1  22   4     1428.06     1437.76     39.29 o 
   2  22   4      230.05      207.64     27.57 o 
 -21  23   4       23.17       20.77     10.22 o 
 -18  23   4      398.71      353.06     25.93 o 
 -15  23   4       24.35       30.31     12.33 o 
 -12  23   4     1274.75     1358.28     27.43 o 
  -9  23   4        0.08       15.85      8.34 o 
  -6  23   4       12.70       11.96     10.10 o 
  -3  23   4      573.81      616.23     27.38 o 
   0  23   4       65.07       50.96     16.63 o 
 -20  24   4      844.73      665.82     33.24 o 
 -17  24   4      256.14      203.36     39.45 o 
 -14  24   4       82.98       48.32     15.92 o 
 -11  24   4      107.45       75.70     15.55 o 
  -8  24   4      313.22      315.32     21.53 o 
  -5  24   4        7.76       17.53     10.73 o 
  -2  24   4        2.54       12.27     10.23 o 
 -19  25   4      412.01      422.72     33.55 o 
 -16  25   4        3.78       22.38      8.88 o 
 -13  25   4       51.16       56.54     18.97 o 
 -10  25   4      348.30      402.71     28.46 o 
  -7  25   4      629.51      650.96     32.76 o 
  -4  25   4       18.53       26.91     11.32 o 
 -18  26   4      295.27      250.36     51.34 o 
 -15  26   4      434.94      471.01     30.97 o 
 -12  26   4      309.26      355.76     45.24 o 
  -9  26   4        5.84       22.94     16.63 o 
   0   1   5    13778.38    12829.36     89.07 o 
  -2   2   5     2263.76     2298.25     25.15 o 
   1   2   5     3249.09     3057.30     23.71 o 
  -4   3   5     7042.33     7202.31    124.11 o 
  -1   3   5    13696.14    12900.16     93.04 o 
   2   3   5       56.09       64.30      6.79 o 
  -6   4   5     1281.44     1393.32     18.06 o 
  -3   4   5     2540.78     2766.25     20.98 o 
   0   4   5       80.38      102.41      7.54 o 
   3   4   5     1860.35     1764.52     17.57 o 
  -8   5   5      373.13      383.01      8.41 o 
  -5   5   5    13253.49    12124.52    115.24 o 
  -2   5   5     5512.44     5097.17    114.97 o 
   1   5   5     2591.98     2690.81     24.58 o 
   4   5   5     1573.59     1777.37     14.93 o 
 -10   6   5      442.32      368.21      8.17 o 
  -7   6   5     2633.95     2381.80     31.70 o 
  -4   6   5      183.68      144.49     10.43 o 
  -1   6   5    16154.63    15446.26    202.60 o 
   2   6   5     5218.07     5366.75     88.74 o 
   5   6   5      200.79      247.40      7.38 o 
 -12   7   5       55.50       48.26      7.05 o 
  -9   7   5      357.07      319.72      7.54 o 
  -6   7   5      541.86      436.99     14.52 o 
  -3   7   5     1112.62     1109.19     12.70 o 
   0   7   5    10769.04    10369.67    135.87 o 
   3   7   5     9432.93     9763.78    105.93 o 
   6   7   5      579.01      600.12     15.79 o 
 -14   8   5     5256.41     5541.94     78.51 o 
 -11   8   5      172.87      189.07     10.01 o 
  -8   8   5     6056.30     6320.94     44.37 o 
  -5   8   5     1159.41     1173.47     15.91 o 
  -2   8   5      333.53      323.86      7.64 o 
   1   8   5     1692.54     1691.13     23.59 o 
   4   8   5      488.18      559.21     13.20 o 
   7   8   5      234.37      191.21     17.24 o 
 -16   9   5      812.30      932.53     20.77 o 
 -13   9   5      265.68      269.28     12.07 o 
 -10   9   5       53.76       69.00     11.53 o 
  -7   9   5      776.17      743.96     15.80 o 
  -4   9   5      976.38     1107.03     24.98 o 
  -1   9   5     4034.16     3860.41     57.19 o 
   2   9   5     7970.61     8286.49    120.60 o 
   5   9   5       63.47       41.85     10.48 o 
   8   9   5        6.86       15.27      8.17 o 
 -18  10   5     3672.81     3927.70     64.13 o 
 -15  10   5        8.20        5.56      2.48 o 
 -12  10   5       54.30       60.23     10.71 o 
  -9  10   5     7358.49     7816.17     70.71 o 
  -6  10   5      519.71      493.51     12.39 o 
  -3  10   5       20.00       15.98      4.31 o 
   0  10   5     3890.07     4082.35     47.30 o 
   3  10   5     8724.07     8786.75    136.32 o 
   6  10   5      671.60      648.08     19.16 o 
   9  10   5     1257.95     1258.17     46.15 o 
 -20  11   5      198.01      200.73     25.25 o 
 -17  11   5     8358.26     8797.31     83.58 o 
 -14  11   5        2.45        6.33      4.36 o 
 -11  11   5       79.43      130.68     11.63 o 
  -8  11   5      106.24       79.23     14.86 o 
  -5  11   5      549.85      536.54     12.04 o 
  -2  11   5     4498.72     4557.05     56.53 o 
   1  11   5      118.91      121.57     12.81 o 
   4  11   5      855.90      903.83     27.56 o 
   7  11   5      437.98      417.98     18.73 o 
  10  11   5      372.30      374.18     22.75 o 
 -22  12   5      809.95      764.86     36.06 o 
 -19  12   5     7875.32     8430.13    108.89 o 
 -16  12   5      207.51      232.30     11.65 o 
 -13  12   5        1.69        4.62      7.28 o 
 -10  12   5     1170.52     1112.19     30.76 o 
  -7  12   5      439.40      492.23     14.73 o 
  -4  12   5     1862.00     1713.99     31.82 o 
  -1  12   5      236.59      268.36      9.77 o 
   2  12   5      612.14      564.69     12.01 o 
   5  12   5      634.48      533.82     20.93 o 
   8  12   5     1014.61      980.60     32.61 o 
  11  12   5     1142.07     1139.67     38.98 o 
 -24  13   5      241.07      218.83     48.17 o 
 -21  13   5      281.29      258.28     28.49 o 
 -18  13   5     1931.57     1978.35     39.55 o 
 -15  13   5     2404.32     2349.60     44.43 o 
 -12  13   5      798.83      758.75     21.14 o 
  -9  13   5      625.36      571.19     19.36 o 
  -6  13   5      985.32      958.26     16.64 o 
  -3  13   5       18.73       19.97      6.49 o 
   0  13   5     1032.17     1098.31     20.50 o 
   3  13   5      472.75      414.40     23.43 o 
   6  13   5     1654.40     1619.21     48.00 o 
   9  13   5      129.15      101.91     29.59 o 
  12  13   5      352.57      305.32     75.65 o 
 -23  14   5       82.02       75.77     22.44 o 
 -20  14   5     1198.82     1324.97     48.06 o 
 -17  14   5     5533.69     6020.76    103.12 o 
 -14  14   5      793.08      980.57     18.07 o 
 -11  14   5       83.95      115.20      6.91 o 
  -8  14   5      308.38      292.39      7.93 o 
  -5  14   5     1002.87      956.29     24.56 o 
  -2  14   5     1959.68     1967.42     30.00 o 
   1  14   5       40.80       38.65     12.67 o 
   4  14   5      733.00      748.43     26.39 o 
   7  14   5      184.13      144.09     32.82 o 
  10  14   5       18.69       23.79     12.72 o 
 -25  15   5      285.84      238.73     67.80 o 
 -22  15   5      919.12      988.87     49.77 o 
 -19  15   5      910.53      962.75     36.52 o 
 -16  15   5      767.77      715.68     24.96 o 
 -13  15   5      388.93      346.77     10.22 o 
 -10  15   5       74.55       74.24      5.62 o 
  -7  15   5     1674.92     1830.27     28.89 o 
  -4  15   5      159.78      194.33     16.85 o 
  -1  15   5     3760.90     4013.84     44.35 o 
   2  15   5      229.35      252.85     22.56 o 
   5  15   5        8.09       12.57      8.76 o 
   8  15   5        2.85       17.65     10.54 o 
 -24  16   5        1.89       17.41     12.24 o 
 -21  16   5       64.51       45.95     19.27 o 
 -18  16   5      365.78      327.11     55.24 o 
 -15  16   5      737.17      862.29     20.12 o 
 -12  16   5       13.30       14.94      5.55 o 
  -9  16   5       55.31       55.60      9.97 o 
  -6  16   5     6883.97     7330.22     92.78 o 
  -3  16   5     1591.54     1639.75     28.21 o 
   0  16   5      359.47      351.19     20.93 o 
   3  16   5      179.51      176.43     35.74 o 
   6  16   5      784.24      849.39     27.07 o 
   9  16   5       12.60       14.12      9.65 o 
 -23  17   5      613.52      577.31     29.50 o 
 -20  17   5      121.46      122.33     28.43 o 
 -17  17   5      222.43      198.91     25.50 o 
 -14  17   5        1.50       13.70      6.96 o 
 -11  17   5      901.63      918.10     22.69 o 
  -8  17   5       10.82        6.95      7.42 o 
  -5  17   5     1267.53     1211.03     29.14 o 
  -2  17   5     2242.97     2260.78     38.32 o 
   1  17   5     1315.21     1276.64     35.84 o 
   4  17   5      337.57      362.71     23.32 o 
   7  17   5       34.18       27.99     14.14 o 
 -25  18   5      632.97      655.79     38.74 o 
 -22  18   5      918.53      945.17     48.24 o 
 -19  18   5      366.70      316.07     69.32 o 
 -16  18   5      483.90      400.00     29.97 o 
 -13  18   5       15.95       17.94      6.06 o 
 -10  18   5      725.31      829.06     23.77 o 
  -7  18   5     1927.95     2013.37     49.25 o 
  -4  18   5     3586.53     3734.03     62.69 o 
  -1  18   5      105.88      124.08     23.37 o 
   2  18   5      356.72      342.11     41.02 o 
   5  18   5      737.94      763.85     36.83 o 
 -24  19   5       55.44       71.30     27.50 o 
 -21  19   5      684.83      747.16     39.10 o 
 -18  19   5      323.91      316.85     52.62 o 
 -15  19   5        0.40       10.29      9.79 o 
 -12  19   5     3054.30     3113.85     52.41 o 
  -9  19   5     4268.83     4617.17     60.72 o 
  -6  19   5      612.23      616.22     21.06 o 
  -3  19   5     1010.00     1048.54     28.68 o 
   0  19   5        0.08       21.26     12.29 o 
   3  19   5     1194.02     1051.74     29.11 o 
 -23  20   5        1.72       13.09     16.99 o 
 -20  20   5     3091.56     3080.08     67.92 o 
 -17  20   5      601.48      528.02     28.26 o 
 -14  20   5      902.41      872.11     29.37 o 
 -11  20   5      100.53       84.98     15.90 o 
  -8  20   5    13108.33    14485.46    178.37 o 
  -5  20   5      362.15      352.60     19.90 o 
  -2  20   5      209.55      208.77     22.06 o 
   1  20   5     1819.71     1852.37     55.85 o 
   4  20   5       18.73        8.40     12.90 o 
 -22  21   5      120.07      119.30     36.82 o 
 -19  21   5     1625.26     1546.62     45.26 o 
 -16  21   5       15.44       14.14      8.02 o 
 -13  21   5      112.40       98.97     17.99 o 
 -10  21   5     4832.00     5167.72     76.24 o 
  -7  21   5     2690.59     2829.17     43.63 o 
  -4  21   5      174.76      146.96     32.46 o 
  -1  21   5      851.72      831.98     38.38 o 
   2  21   5      126.21      130.43     38.95 o 
 -21  22   5     1056.56     1086.95     37.02 o 
 -18  22   5      562.01      472.12     35.22 o 
 -15  22   5      406.10      344.27     34.97 o 
 -12  22   5      839.94      859.18     35.35 o 
  -9  22   5        0.99      -11.15     15.28 o 
  -6  22   5      224.86      290.94     31.03 o 
  -3  22   5        0.02       17.18      9.65 o 
   0  22   5      218.67      156.40     40.55 o 
 -20  23   5      907.78      793.59     32.35 o 
 -17  23   5     1400.81     1343.75     38.37 o 
 -14  23   5       31.34       23.57     11.66 o 
 -11  23   5      367.20      403.13     37.70 o 
  -8  23   5       15.77       15.74     17.52 o 
  -5  23   5        0.30       -2.66     15.29 o 
  -2  23   5      102.91       91.15     24.88 o 
 -19  24   5      172.55      129.96     37.87 o 
 -16  24   5       22.46       20.24     12.25 o 
 -13  24   5      435.05      480.46     46.74 o 
 -10  24   5      647.76      570.91     39.59 o 
  -7  24   5        0.00       20.14     11.28 o 
  -4  24   5        7.11       14.96     12.72 o 
 -18  25   5        1.79       22.54     16.00 o 
 -15  25   5        1.15       14.07     12.71 o 
 -12  25   5      590.74      652.22     28.93 o 
  -9  25   5      643.40      572.66     47.17 o 
   0   0   6    37307.90    35596.17    776.72 o 
   1   1   6     1011.56      920.28     14.08 o 
  -1   2   6    40759.95    41081.36    246.01 o 
   2   2   6      203.02      226.39     10.48 o 
  -3   3   6     2929.03     3096.59     19.98 o 
   0   3   6    47107.39    47881.49    154.28 o 
   3   3   6       98.80      108.34     10.46 o 
  -5   4   6       10.05        3.56      3.53 o 
  -2   4   6      104.07       92.16     13.85 o 
   1   4   6     2058.47     2322.34     24.25 o 
   4   4   6     1543.55     1510.82     22.63 o 
  -7   5   6       41.03       44.58      8.33 o 
  -4   5   6      177.72      240.64      6.13 o 
  -1   5   6     3081.39     3145.21     29.30 o 
   2   5   6      151.67      133.26     10.68 o 
   5   5   6     1500.98     1508.16     22.38 o 
  -9   6   6      470.35      367.85     12.03 o 
  -6   6   6      691.12      650.38     18.94 o 
  -3   6   6      313.19      370.24     10.78 o 
   0   6   6     2910.38     2915.05     26.03 o 
   3   6   6     2247.69     2487.99     29.36 o 
   6   6   6       22.75       18.94      6.34 o 
 -11   7   6      944.21      971.69     18.14 o 
  -8   7   6     1153.43     1073.65     21.68 o 
  -5   7   6      208.29      217.63     23.63 o 
  -2   7   6       99.43      119.73     13.72 o 
   1   7   6      981.14     1049.43     13.66 o 
   4   7   6     1578.23     1507.36     23.66 o 
   7   7   6     3233.50     3275.17     37.46 o 
 -13   8   6     2098.49     1954.30     24.21 o 
 -10   8   6     1440.62     1488.85     34.82 o 
  -7   8   6     4182.78     4705.87     66.12 o 
  -4   8   6       50.79       35.16      7.96 o 
  -1   8   6     1142.99     1152.08     25.17 o 
   2   8   6       53.57       48.03      7.65 o 
   5   8   6      918.52     1048.14     17.00 o 
   8   8   6     1748.53     1734.72     47.67 o 
 -15   9   6       34.36       31.06      9.05 o 
 -12   9   6      481.09      486.74     22.46 o 
  -9   9   6     1144.98     1326.91     34.77 o 
  -6   9   6      163.54      130.82     21.55 o 
  -3   9   6       30.06       32.88      6.51 o 
   0   9   6       99.97      107.13     12.41 o 
   3   9   6     3838.49     3971.01     64.26 o 
   6   9   6       38.90       23.21      9.09 o 
   9   9   6       13.59       12.08      7.39 o 
 -17  10   6     4625.60     4955.02     84.36 o 
 -14  10   6     1114.05     1131.70     32.22 o 
 -11  10   6      878.90      902.21     21.81 o 
  -8  10   6     2450.57     2597.89     46.10 o 
  -5  10   6     1472.25     1509.05     32.38 o 
  -2  10   6      643.11      620.55     14.82 o 
   1  10   6       19.09       16.03      6.33 o 
   4  10   6      497.81      458.98     11.34 o 
   7  10   6      121.44      155.01     19.58 o 
  10  10   6      117.00      110.92     27.77 o 
 -19  11   6      683.91      656.83     35.06 o 
 -16  11   6      326.68      313.67     34.63 o 
 -13  11   6       37.06       71.49     14.29 o 
 -10  11   6        0.51        7.76     10.49 o 
  -7  11   6      430.04      434.20     20.15 o 
  -4  11   6       90.66      131.91     12.14 o 
  -1  11   6      110.32      106.18      9.36 o 
   2  11   6      430.50      520.92     15.40 o 
   5  11   6      384.61      446.95     21.11 o 
   8  11   6      187.78      178.25     17.34 o 
  11  11   6       16.34       20.45     14.07 o 
 -21  12   6     1747.63     1829.47     60.23 o 
 -18  12   6    14759.65    16473.11    201.85 o 
 -15  12   6      133.55      125.33     28.28 o 
 -12  12   6     1641.57     1831.30     36.77 o 
  -9  12   6        2.44       11.26      8.77 o 
  -6  12   6      206.52      216.53     24.07 o 
  -3  12   6      379.19      353.74     12.14 o 
   0  12   6     3060.21     3184.93     45.34 o 
   3  12   6      776.88      745.40     40.48 o 
   6  12   6      116.65      104.95     23.87 o 
   9  12   6      657.96      667.86     40.69 o 
  12  12   6      119.01      130.73     36.13 o 
 -23  13   6     6027.28     6789.46    125.78 o 
 -20  13   6     3316.37     3385.79     65.17 o 
 -17  13   6     2158.81     2472.98     68.97 o 
 -14  13   6        6.57       13.00      8.17 o 
 -11  13   6      845.84      848.42     24.42 o 
  -8  13   6     3615.09     3697.03     50.72 o 
  -5  13   6      271.94      255.21      7.85 o 
  -2  13   6      829.03      782.22     23.28 o 
   1  13   6       89.75       90.29     16.95 o 
   4  13   6      202.39      201.42     25.35 o 
   7  13   6     1473.47     1523.10     33.86 o 
  10  13   6      450.34      466.55     42.25 o 
 -22  14   6     1564.65     1597.82     50.17 o 
 -19  14   6     1473.69     1380.25     62.91 o 
 -16  14   6       18.51       29.17     11.45 o 
 -13  14   6      854.78      981.62     27.38 o 
 -10  14   6     4631.02     4870.31     60.68 o 
  -7  14   6        0.46        4.15      7.70 o 
  -4  14   6      127.26      137.17     22.97 o 
  -1  14   6     2518.08     2593.73     32.40 o 
   2  14   6       52.38       32.81     11.61 o 
   5  14   6      426.80      454.98     26.59 o 
   8  14   6       68.99       50.23     18.29 o 
 -24  15   6      208.93      196.98     56.34 o 
 -21  15   6     1838.06     1843.67     71.16 o 
 -18  15   6      353.85      358.04     41.82 o 
 -15  15   6      523.40      554.44     22.64 o 
 -12  15   6     1163.48     1133.69     28.89 o 
  -9  15   6       38.60       23.74      8.96 o 
  -6  15   6       79.63       78.68     12.20 o 
  -3  15   6     2685.30     2744.89     42.26 o 
   0  15   6       15.65       20.22      7.81 o 
   3  15   6       15.48       14.94     13.21 o 
   6  15   6     2667.66     2618.90     62.29 o 
   9  15   6       14.85       23.27     17.62 o 
 -23  16   6      343.89      388.41     40.87 o 
 -20  16   6     3272.99     3193.51     72.96 o 
 -17  16   6      103.26      137.21     33.47 o 
 -14  16   6      317.94      340.89     22.85 o 
 -11  16   6      122.70      138.48     26.34 o 
  -8  16   6      793.97      864.38     32.75 o 
  -5  16   6      152.94      138.77     16.16 o 
  -2  16   6     2015.49     2153.53     43.24 o 
   1  16   6      540.42      501.48     22.36 o 
   4  16   6       49.06       47.83     17.97 o 
   7  16   6      461.90      428.09     34.81 o 
 -22  17   6      542.15      472.06     40.89 o 
 -19  17   6      291.71      278.10     37.09 o 
 -16  17   6        0.74       11.15     10.61 o 
 -13  17   6      816.92      809.79     28.48 o 
 -10  17   6     2309.55     2384.36     43.63 o 
  -7  17   6     4718.11     5157.34     96.93 o 
  -4  17   6     6376.95     7135.49    106.54 o 
  -1  17   6      196.01      206.94     22.13 o 
   2  17   6      628.02      584.14     27.85 o 
   5  17   6      366.03      345.73     49.52 o 
 -21  18   6     1246.11     1284.86     41.13 o 
 -18  18   6       42.26       42.32     16.40 o 
 -15  18   6       32.19       71.48     17.93 o 
 -12  18   6        9.95       16.48     10.11 o 
  -9  18   6      207.42      250.88     37.54 o 
  -6  18   6      221.54      253.33     49.31 o 
  -3  18   6      305.39      283.54     21.08 o 
   0  18   6      184.36      179.88     37.07 o 
   3  18   6        0.62       12.66     10.12 o 
 -23  19   6      246.11      155.35     45.34 o 
 -20  19   6      515.37      574.13     36.31 o 
 -17  19   6      571.18      544.02     37.62 o 
 -14  19   6      138.64      131.56     22.08 o 
 -11  19   6      194.04      199.41     38.69 o 
  -8  19   6     3332.86     3630.07     97.82 o 
  -5  19   6    11317.60    12672.28    167.51 o 
  -2  19   6      836.04      923.36     34.50 o 
   1  19   6       18.51       17.29      9.38 o 
   4  19   6       12.66       20.51      8.84 o 
 -22  20   6       35.05       36.48     15.18 o 
 -19  20   6      349.14      285.00     40.44 o 
 -16  20   6       55.17       53.98     13.73 o 
 -13  20   6      679.50      658.39     24.12 o 
 -10  20   6     8093.17     8959.41    110.63 o 
  -7  20   6     3268.00     3348.02     57.13 o 
  -4  20   6     1537.08     1685.20     46.39 o 
  -1  20   6       54.61       34.69     20.46 o 
   2  20   6      593.06      542.34     51.83 o 
 -21  21   6      502.94      469.42     35.19 o 
 -18  21   6      969.90     1084.23     38.48 o 
 -15  21   6        0.30       15.00     12.78 o 
 -12  21   6     1360.06     1355.07     37.54 o 
  -9  21   6     3151.39     3151.51     59.82 o 
  -6  21   6        0.24       12.59     15.07 o 
  -3  21   6      242.94      225.10     38.19 o 
   0  21   6      123.08       79.58     30.33 o 
 -20  22   6       69.18       57.83     22.59 o 
 -17  22   6      255.40      239.13     60.77 o 
 -14  22   6      233.48      263.47     27.32 o 
 -11  22   6        0.04        2.66     15.22 o 
  -8  22   6     1291.96     1395.20     53.57 o 
  -5  22   6        3.33       18.49     14.63 o 
  -2  22   6       18.66       29.67     12.52 o 
 -19  23   6     1007.55     1102.32     39.15 o 
 -16  23   6       28.54       36.90     11.77 o 
 -13  23   6        0.47       -2.00     12.30 o 
 -10  23   6      255.30      200.63     37.95 o 
  -7  23   6     1690.86     1728.78     41.27 o 
  -4  23   6       47.86       43.26     23.41 o 
 -15  24   6       68.76       57.13     15.24 o 
 -12  24   6        4.65       15.49     11.21 o 
  -9  24   6      156.48      141.27     50.19 o 
  -1   1   7     4741.27     4991.08     48.85 o 
  -3   2   7       70.28       54.31      8.47 o 
   0   2   7    10083.33     9649.15    150.69 o 
  -5   3   7     3567.44     3528.09     43.11 o 
  -2   3   7     3465.35     3259.12     35.82 o 
   1   3   7     1712.04     1630.43     30.09 o 
  -7   4   7        1.02        8.98      4.83 o 
  -4   4   7        5.19       11.31      4.14 o 
  -1   4   7       70.26       66.14     11.54 o 
   2   4   7     1800.68     1800.80     33.51 o 
  -9   5   7      582.21      644.24     21.10 o 
  -6   5   7      727.05      734.41     18.89 o 
  -3   5   7      194.75      190.14     12.00 o 
   0   5   7      139.58      153.83     12.83 o 
   3   5   7     1272.20     1323.35     24.41 o 
 -11   6   7     1029.15     1007.92     21.72 o 
  -8   6   7      132.62      166.13     21.44 o 
  -5   6   7      881.11      900.64     33.09 o 
  -2   6   7      551.28      532.46     14.28 o 
   1   6   7       39.53       56.11      9.93 o 
   4   6   7      526.38      634.35     16.30 o 
 -13   7   7      140.83      172.33      9.81 o 
 -10   7   7        0.05       15.18      9.17 o 
  -7   7   7     1199.36     1134.17     37.80 o 
  -4   7   7       61.73       65.23     11.03 o 
  -1   7   7     1866.43     1839.17     33.26 o 
   2   7   7       10.47       11.31      4.68 o 
   5   7   7      956.77      997.15     19.20 o 
 -15   8   7     1803.20     1854.25     49.98 o 
 -12   8   7      119.49       93.31     18.06 o 
  -9   8   7      161.97      154.68     28.50 o 
  -6   8   7      283.48      288.54     21.05 o 
  -3   8   7      147.52      131.03     21.97 o 
   0   8   7      453.71      406.77     15.97 o 
   3   8   7     1356.84     1291.26     25.32 o 
   6   8   7        7.35       13.35      5.40 o 
 -17   9   7     1055.82     1101.11     51.96 o 
 -14   9   7      526.92      490.59     18.93 o 
 -11   9   7      390.15      395.55     22.16 o 
  -8   9   7     6158.26     6611.38     89.07 o 
  -5   9   7     1570.01     1454.63     42.62 o 
  -2   9   7      195.27      200.97      8.52 o 
   1   9   7     2113.67     2313.28     63.82 o 
   4   9   7       36.40       49.38     11.53 o 
   7   9   7      887.04      958.07     35.11 o 
 -19  10   7     1802.28     1703.82     53.61 o 
 -16  10   7     1104.62     1137.74     47.64 o 
 -13  10   7      512.81      559.51     24.07 o 
 -10  10   7     5219.71     5575.80     69.16 o 
  -7  10   7      407.20      532.78     26.68 o 
  -4  10   7       64.23       77.52     18.44 o 
  -1  10   7     3663.79     3627.20     54.50 o 
   2  10   7       43.39       26.63      7.31 o 
   5  10   7       74.95       91.18     19.91 o 
   8  10   7     1435.92     1439.79     41.91 o 
 -21  11   7       90.51       70.63     23.60 o 
 -18  11   7      534.57      575.48     43.11 o 
 -15  11   7        1.09        6.22     13.90 o 
 -12  11   7       31.11       21.50      9.19 o 
  -9  11   7     1693.53     1754.70     45.13 o 
  -6  11   7      301.98      281.21     10.48 o 
  -3  11   7     1839.38     1797.16     62.95 o 
   0  11   7      197.19      231.72     22.39 o 
   3  11   7      869.41      837.35     26.62 o 
   6  11   7      322.49      301.35     18.34 o 
   9  11   7       91.71       99.29     26.79 o 
 -23  12   7       41.32       41.03     27.40 o 
 -20  12   7     3143.35     3450.62     81.91 o 
 -17  12   7      300.39      276.39     53.91 o 
 -14  12   7      165.38      175.51     21.53 o 
 -11  12   7     2064.51     2398.43     58.66 o 
  -8  12   7     7870.51     8071.39    101.12 o 
  -5  12   7     1919.18     1973.45     41.02 o 
  -2  12   7      742.34      700.39     21.09 o 
   1  12   7     2896.89     3181.83     81.68 o 
   4  12   7      282.49      291.80     24.26 o 
   7  12   7      687.12      699.22     38.91 o 
  10  12   7       62.02       59.13     22.50 o 
 -22  13   7     4112.15     4366.14     90.25 o 
 -19  13   7     1035.84     1021.91     50.89 o 
 -16  13   7      916.47     1004.42     43.24 o 
 -13  13   7     1562.28     1662.29     37.48 o 
 -10  13   7     1050.62     1013.53     28.50 o 
  -7  13   7     3209.55     3582.58     63.37 o 
  -4  13   7     1010.51      958.15     31.81 o 
  -1  13   7      400.77      481.14     17.27 o 
   2  13   7      215.46      184.81     39.53 o 
   5  13   7     1031.22     1052.26     32.06 o 
   8  13   7       32.22       37.19     16.70 o 
 -21  14   7     2869.97     3009.16     73.47 o 
 -18  14   7      910.54      934.57     42.57 o 
 -15  14   7      128.12       92.08     17.19 o 
 -12  14   7       50.89       70.94     18.09 o 
  -9  14   7      117.70      111.92     20.39 o 
  -6  14   7       28.74       25.55     10.00 o 
  -3  14   7      144.32      133.18     22.30 o 
   0  14   7       23.02       23.44      9.13 o 
   3  14   7      148.14      125.19     23.69 o 
   6  14   7     1159.69     1177.50     50.89 o 
 -20  15   7     1734.76     1803.34     74.85 o 
 -17  15   7      372.80      353.85     69.70 o 
 -14  15   7       85.89       81.66     22.59 o 
 -11  15   7      434.12      455.87     23.69 o 
  -8  15   7      341.53      321.74     29.07 o 
  -5  15   7     1587.26     1652.92     36.07 o 
  -2  15   7       38.96       26.86      7.93 o 
   1  15   7       68.61       53.40     13.93 o 
   4  15   7       10.22       21.13      9.89 o 
   7  15   7        1.23       15.95     15.63 o 
 -22  16   7     2258.38     2429.34     64.89 o 
 -19  16   7       31.86       45.04     19.51 o 
 -16  16   7      117.17      122.68     37.34 o 
 -13  16   7      512.93      485.40     23.15 o 
 -10  16   7       88.77       97.68     16.33 o 
  -7  16   7      152.66      150.01     31.95 o 
  -4  16   7      172.48      179.26     30.11 o 
  -1  16   7        1.49       22.44     13.90 o 
   2  16   7      219.24      175.09     18.25 o 
   5  16   7     2222.55     2270.97     50.77 o 
 -21  17   7      665.01      706.24     36.44 o 
 -18  17   7      105.61       74.40     22.35 o 
 -15  17   7      166.41      186.68     38.27 o 
 -12  17   7        1.15       11.59      9.72 o 
  -9  17   7       34.32       27.13     15.29 o 
  -6  17   7      758.88      769.24     31.13 o 
  -3  17   7      422.63      421.62     50.00 o 
   0  17   7       86.55       71.43     25.09 o 
   3  17   7      516.30      528.52     54.25 o 
 -20  18   7      978.61      930.61     34.41 o 
 -17  18   7      277.95      244.75     51.86 o 
 -14  18   7      710.98      742.05     29.38 o 
 -11  18   7       62.30       50.96     15.85 o 
  -8  18   7      453.90      552.74     29.84 o 
  -5  18   7        0.00       30.34     18.26 o 
  -2  18   7        5.36       14.84     15.68 o 
   1  18   7      114.24       76.75     26.85 o 
 -19  19   7      163.18      157.80     38.41 o 
 -16  19   7     1374.05     1335.41     50.16 o 
 -13  19   7       94.63       87.17     25.11 o 
 -10  19   7     1579.60     1567.95     48.49 o 
  -7  19   7      614.06      612.91     26.97 o 
  -4  19   7     2204.91     2203.52     85.40 o 
  -1  19   7       14.60        9.34     13.76 o 
 -18  20   7        9.94       18.93     13.36 o 
 -15  20   7       18.13       36.85     13.71 o 
 -12  20   7      236.02      201.09     50.54 o 
  -9  20   7      152.80      123.08     25.26 o 
  -6  20   7       28.15       24.87     18.31 o 
  -3  20   7       87.93      105.46     28.12 o 
   0  20   7        5.98       18.01     12.47 o 
 -17  21   7     1035.53     1053.47     42.63 o 
 -14  21   7      794.09      866.11     43.61 o 
 -11  21   7      172.19      145.09     33.09 o 
  -8  21   7     2339.36     2437.37     71.86 o 
  -5  21   7      503.89      522.54     37.21 o 
 -16  22   7       18.59       15.90     14.48 o 
 -13  22   7      865.90      910.94     44.13 o 
 -10  22   7       68.65       45.24     18.85 o 
  -7  22   7     6707.97     7515.07    293.03 o 
 -12  23   7      646.96      618.59     39.05 o 
   0   1   8      364.66      328.38     13.97 o 
  -2   2   8     5425.67     5331.96     61.17 o 
   1   2   8      724.92      744.14     16.76 o 
  -4   3   8     2952.37     2962.28     58.18 o 
  -1   3   8      562.50      536.27     12.24 o 
   2   3   8      109.84       91.44     10.21 o 
  -6   4   8        0.09        1.07      4.76 o 
  -3   4   8      315.62      319.06      9.86 o 
   0   4   8     2412.64     2277.69     64.97 o 
   3   4   8        1.39        4.55      4.97 o 
  -8   5   8      177.89      182.77     31.16 o 
  -5   5   8     4518.08     4636.49     78.88 o 
  -2   5   8     6413.27     6458.12     76.36 o 
   1   5   8       84.11       88.50     19.23 o 
   4   5   8      147.44      161.17     10.99 o 
 -10   6   8        7.04       17.65      7.95 o 
  -7   6   8     1726.67     1640.84     39.41 o 
  -4   6   8      571.54      578.00     25.71 o 
  -1   6   8     7084.43     7533.70    100.34 o 
   2   6   8      337.11      368.63     21.37 o 
   5   6   8      538.65      585.97     19.15 o 
 -12   7   8      340.79      302.40     20.16 o 
  -9   7   8      776.77      701.43     28.95 o 
  -6   7   8     1358.79     1388.72     43.56 o 
  -3   7   8       92.17      118.16     20.23 o 
   0   7   8     1546.37     1705.69     29.72 o 
   3   7   8     3457.68     3725.84     61.85 o 
   6   7   8       88.74       73.53     15.37 o 
 -14   8   8     1706.09     1886.07     48.65 o 
 -11   8   8       80.48       54.54     15.98 o 
  -8   8   8      278.35      300.65     26.19 o 
  -5   8   8       62.01       33.22     12.48 o 
  -2   8   8      733.55      696.74     20.83 o 
   1   8   8       51.10       21.01      6.92 o 
   4   8   8     1136.22     1265.26     30.43 o 
   7   8   8     1175.96     1098.00     40.26 o 
 -16   9   8     4474.93     5113.78     83.68 o 
 -13   9   8       96.45       71.70     17.23 o 
 -10   9   8       12.14       23.62      8.84 o 
  -7   9   8       21.82       24.54     11.89 o 
  -4   9   8        0.35        7.86      4.98 o 
  -1   9   8      899.86      866.07     26.91 o 
   2   9   8     1118.79     1069.19     23.97 o 
   5   9   8      111.44       99.27     23.18 o 
   8   9   8        1.46        9.00     15.80 o 
 -18  10   8        0.01       11.84     12.69 o 
 -15  10   8     1281.12     1278.31     34.79 o 
 -12  10   8      195.13      157.77     27.32 o 
  -9  10   8       93.22       85.12     21.12 o 
  -6  10   8      544.83      497.75     31.36 o 
  -3  10   8      131.00      144.49     21.97 o 
   0  10   8     1405.02     1472.98     30.34 o 
   3  10   8     2264.55     2298.56     51.00 o 
   6  10   8      104.96      110.14     21.65 o 
   9  10   8     1663.58     1746.84     52.88 o 
 -20  11   8       66.61       54.42     18.77 o 
 -17  11   8     3278.77     3635.67    106.86 o 
 -14  11   8       20.70       19.66     12.81 o 
 -11  11   8      173.42      161.48     35.50 o 
  -8  11   8     2056.54     2006.13     49.48 o 
  -5  11   8        0.07       13.00      9.82 o 
  -2  11   8     1901.59     2011.29     38.99 o 
   1  11   8        5.48        7.31      5.98 o 
   4  11   8     1070.42     1158.13     40.80 o 
   7  11   8       13.39       19.81     14.29 o 
  10  11   8      867.51      831.10     45.90 o 
 -19  12   8      981.30      973.70     42.12 o 
 -16  12   8        5.94        5.85     13.24 o 
 -13  12   8      205.55      216.04     28.92 o 
 -10  12   8      257.13      290.24     26.95 o 
  -7  12   8       85.10       68.90     15.68 o 
  -4  12   8        7.58       17.57     10.94 o 
  -1  12   8       57.94       59.68     11.01 o 
   2  12   8      140.70      124.10     31.32 o 
   5  12   8       28.25       23.89     14.91 o 
   8  12   8      268.55      219.26     40.52 o 
 -18  13   8     1405.68     1509.96     47.46 o 
 -15  13   8      133.95      128.13     26.71 o 
 -12  13   8      196.64      190.59     34.34 o 
  -9  13   8     1185.09     1250.96     33.30 o 
  -6  13   8      108.94       98.78     24.61 o 
  -3  13   8      196.02      199.15     17.63 o 
   0  13   8      635.77      568.27     43.67 o 
   3  13   8       14.93      -10.15     25.17 o 
   6  13   8       31.41       21.28     12.89 o 
 -20  14   8      956.62     1019.94     39.77 o 
 -17  14   8      294.91      311.39     62.94 o 
 -14  14   8      195.92      206.78     40.40 o 
 -11  14   8        7.59        7.74      9.10 o 
  -8  14   8      120.94       99.35     21.37 o 
  -5  14   8       54.89       50.50     14.10 o 
  -2  14   8      438.53      500.41     20.24 o 
   1  14   8      338.66      285.41     25.34 o 
   4  14   8      111.30       92.12     40.31 o 
 -19  15   8     1506.93     1593.21     46.53 o 
 -16  15   8       71.58       66.36     21.72 o 
 -13  15   8      131.83       85.66     20.61 o 
 -10  15   8     1108.15     1085.64     37.60 o 
  -7  15   8       46.89       58.02     19.28 o 
  -4  15   8     1076.88     1111.49     35.97 o 
  -1  15   8     2049.23     1996.24    117.71 o 
   2  15   8       78.43      108.90     36.38 o 
   5  15   8      106.01       94.10     32.88 o 
 -18  16   8      646.03      494.74     29.30 o 
 -15  16   8        4.87       11.41     17.96 o 
 -12  16   8      100.53       71.32     19.03 o 
  -9  16   8       83.53       71.32     20.63 o 
  -6  16   8     2811.06     2910.73     56.27 o 
  -3  16   8      279.29      313.13     49.22 o 
   0  16   8      216.30      144.08     50.91 o 
   3  16   8       31.18       33.67     15.51 o 
 -17  17   8      227.93      189.24     46.38 o 
 -14  17   8       51.69       38.15     11.81 o 
 -11  17   8      297.97      246.92     57.94 o 
  -8  17   8        0.66        5.86     12.91 o 
  -5  17   8     2053.61     2087.49     52.96 o 
  -2  17   8     1472.32     1520.85     53.09 o 
   1  17   8      170.12      179.80     57.41 o 
 -16  18   8       82.52       59.26     20.60 o 
 -13  18   8       25.71       29.29     10.63 o 
 -10  18   8      389.89      435.69     32.78 o 
  -7  18   8     1080.42     1130.06     36.24 o 
  -4  18   8     2051.45     2115.30     80.01 o 
  -1  18   8        0.62       12.31      8.99 o 
 -15  19   8      200.92      151.82     42.69 o 
 -12  19   8     1486.50     1545.56     50.34 o 
  -9  19   8      401.28      425.15     25.60 o 
  -6  19   8      336.40      337.13     69.12 o 
  -3  19   8       92.23       81.26     28.50 o 
 -14  20   8      273.03      255.40     58.87 o 
 -11  20   8     2679.03     2955.95     77.37 o 
  -8  20   8     3601.37     3680.34     86.83 o 
  -5  20   8      489.38      506.39     36.11 o 
 -10  21   8      520.95      470.08     43.53 o 
   0   0   9     4903.44     5109.93     92.23 o 
   1   1   9      150.07      155.08     16.29 o 
  -1   2   9     7982.65     8323.89     98.08 o 
   2   2   9     2590.91     2609.92     40.47 o 
  -3   3   9     2322.38     2280.29     47.78 o 
   0   3   9     9787.35    10209.25    154.71 o 
   3   3   9      372.84      390.69     32.39 o 
  -5   4   9     1487.47     1437.53     31.57 o 
  -2   4   9     1041.87     1051.77     26.07 o 
   1   4   9     3900.73     3994.73     64.82 o 
   4   4   9        5.75       14.10      8.57 o 
  -7   5   9      281.28      336.20     23.12 o 
  -4   5   9       26.18       35.96     13.10 o 
  -1   5   9     1768.18     1653.71     39.82 o 
   2   5   9      292.96      306.17     42.31 o 
   5   5   9      871.85      842.60     31.92 o 
  -9   6   9      119.59      108.16     27.31 o 
  -6   6   9     1661.19     1630.53     44.25 o 
  -3   6   9      396.26      410.78     25.98 o 
   0   6   9      278.63      320.19     21.06 o 
   3   6   9      283.99      290.87     29.60 o 
   6   6   9       10.54       16.55      9.49 o 
 -11   7   9      100.71       87.54     17.08 o 
  -8   7   9        9.77       20.92     10.35 o 
  -5   7   9      629.97      588.00     29.80 o 
  -2   7   9     1234.94     1192.20     36.02 o 
   1   7   9      204.68      180.66     25.33 o 
   4   7   9     1146.52     1213.83     30.91 o 
   7   7   9      758.20      801.64     27.33 o 
 -13   8   9        4.11       10.19     12.81 o 
 -10   8   9       29.50       16.09     10.34 o 
  -7   8   9     1427.88     1449.76     33.72 o 
  -4   8   9       28.43       15.05      9.21 o 
  -1   8   9      461.14      506.82     22.50 o 
   2   8   9      315.21      299.53     28.68 o 
   5   8   9      241.48      233.11     27.08 o 
   8   8   9     1419.53     1482.74     61.11 o 
 -15   9   9      346.76      304.75     32.29 o 
 -12   9   9     1127.73     1049.91     36.51 o 
  -9   9   9      109.91      120.86     21.46 o 
  -6   9   9      159.14      152.75     26.04 o 
  -3   9   9       10.70       19.28      8.17 o 
   0   9   9      249.98      219.13     32.38 o 
   3   9   9     2156.22     2228.43     60.28 o 
   6   9   9      590.57      664.01     53.62 o 
   9   9   9        6.88       22.46     14.81 o 
 -17  10   9     3484.59     3614.26     62.55 o 
 -14  10   9       84.92       89.24     21.90 o 
 -11  10   9       56.46       58.45     18.85 o 
  -8  10   9       39.82       59.58     15.39 o 
  -5  10   9      234.69      207.33     48.16 o 
  -2  10   9       99.67      103.46     18.66 o 
   1  10   9      202.65      202.63     43.84 o 
   4  10   9        1.30       37.51     22.47 o 
   7  10   9      254.65      300.01     51.96 o 
 -16  11   9      311.07      313.87     46.51 o 
 -13  11   9      287.10      323.28     32.59 o 
 -10  11   9       24.89       21.86      7.68 o 
  -7  11   9      591.23      661.19     26.53 o 
  -4  11   9      466.51      484.39     22.65 o 
  -1  11   9      285.14      220.58     26.72 o 
   2  11   9     1677.43     1576.81     54.62 o 
   5  11   9      243.33      224.96     57.29 o 
 -18  12   9     3522.76     3837.20     80.72 o 
 -15  12   9      113.07       84.10     20.33 o 
 -12  12   9      252.24      221.32     43.13 o 
  -9  12   9       10.60       15.90     11.37 o 
  -6  12   9        1.96       10.31      8.45 o 
  -3  12   9        0.45        7.86      7.45 o 
   0  12   9        7.37       22.77     13.06 o 
   3  12   9      619.94      722.76     55.51 o 
   6  12   9       66.54       42.06     19.32 o 
 -17  13   9     1350.10     1419.68     40.52 o 
 -14  13   9      677.25      636.73     39.55 o 
 -11  13   9      604.91      561.20     37.74 o 
  -8  13   9      564.41      577.89     40.71 o 
  -5  13   9      206.14      210.08     35.55 o 
  -2  13   9      547.99      544.75     23.29 o 
   1  13   9      307.24      308.97     64.18 o 
   4  13   9      366.50      348.56     68.37 o 
 -16  14   9      256.69      206.61     53.84 o 
 -13  14   9       39.21       38.51     14.72 o 
 -10  14   9      143.65      135.55     26.84 o 
  -7  14   9      258.01      210.20     43.45 o 
  -4  14   9       19.48        6.84     11.27 o 
  -1  14   9      298.16      340.39     80.50 o 
   2  14   9       62.49       46.35     28.17 o 
 -15  15   9      207.86      158.77     44.94 o 
 -12  15   9        8.88       12.65     10.45 o 
  -9  15   9      513.80      519.25     25.00 o 
  -6  15   9      697.33      715.01     46.20 o 
  -3  15   9      542.18      520.78     37.23 o 
   0  15   9      276.04      170.37     53.65 o 
 -14  16   9        0.01       21.42     14.02 o 
 -11  16   9      188.97      151.80     38.97 o 
  -8  16   9      574.14      608.79     34.55 o 
  -5  16   9      119.35      123.85     26.03 o 
  -2  16   9      728.35      707.33     39.38 o 
 -13  17   9        0.84       14.30     10.36 o 
 -10  17   9      635.88      635.61     30.39 o 
  -7  17   9     1971.88     2083.41     40.17 o 
  -4  17   9     2700.58     2922.81    119.87 o 
 -12  18   9        9.61       13.87     12.26 o 
  -9  18   9        0.02        9.73      9.76 o 
  -6  18   9      387.33      368.06     65.16 o 
  -1   1  10      260.55      237.82     19.89 o 
  -3   2  10        0.02        7.90     11.50 o 
   0   2  10     1571.82     1367.69     43.11 o 
  -5   3  10      232.19      224.32     29.32 o 
  -2   3  10     2160.85     2155.87     44.65 o 
   1   3  10      821.55      753.42     38.46 o 
  -7   4  10        0.88       11.66      7.18 o 
  -4   4  10      239.59      183.11     36.45 o 
  -1   4  10     1489.71     1379.13     51.23 o 
   2   4  10      217.57      135.42     29.52 o 
  -9   5  10       46.45       18.31     11.71 o 
  -6   5  10      353.67      379.03     23.87 o 
  -3   5  10      564.95      566.57     32.64 o 
   0   5  10      298.83      340.13     38.52 o 
   3   5  10      118.39      125.87     23.07 o 
 -11   6  10      154.18      142.18     36.24 o 
  -8   6  10       94.99       47.62     14.42 o 
  -5   6  10       55.52       55.35     15.31 o 
  -2   6  10       43.92       44.01     13.50 o 
   1   6  10        4.24       11.35     10.86 o 
   4   6  10      187.75      150.12     34.68 o 
 -13   7  10     1859.05     2061.70     59.42 o 
 -10   7  10       87.33      108.40     21.99 o 
  -7   7  10     1571.15     1440.70     41.35 o 
  -4   7  10        0.51        5.46     10.24 o 
  -1   7  10        2.57       32.49     13.60 o 
   2   7  10      304.02      258.53     48.50 o 
   5   7  10      323.57      264.81     36.51 o 
 -15   8  10      177.30      147.69     30.44 o 
 -12   8  10       18.06       22.80     10.77 o 
  -9   8  10       28.41       29.00     16.91 o 
  -6   8  10      383.02      462.66     39.15 o 
  -3   8  10       22.94       17.55     10.25 o 
   0   8  10      217.07      251.10     31.66 o 
   3   8  10        0.86        4.66     18.73 o 
   6   8  10      329.04      366.05     48.19 o 
 -14   9  10      304.88      182.03     61.89 o 
 -11   9  10       78.18       83.27     23.01 o 
  -8   9  10     1344.12     1245.96     33.01 o 
  -5   9  10      210.43      162.78     32.18 o 
  -2   9  10      532.93      493.02     39.49 o 
   1   9  10      702.24      636.55     33.78 o 
   4   9  10       91.04       69.56     28.16 o 
 -13  10  10      323.97      257.04     58.79 o 
 -10  10  10      698.20      653.37     46.46 o 
  -7  10  10      269.43      235.24     47.61 o 
  -4  10  10      245.56      232.17     29.31 o 
  -1  10  10      567.25      536.06     29.62 o 
   2  10  10       40.21       37.39     25.01 o 
   5  10  10       68.86       46.05     20.08 o 
 -12  11  10        0.07       22.04     11.97 o 
  -9  11  10      292.78      329.24     31.23 o 
  -6  11  10        1.99       10.10     14.50 o 
  -3  11  10      230.75      228.29     55.12 o 
   0  11  10      195.97      165.08     48.40 o 
   3  11  10       41.66       43.04     28.46 o 
 -14  12  10       22.40       33.82     21.71 o 
 -11  12  10     2203.06     2357.91     62.74 o 
  -8  12  10     2069.74     2069.27     60.11 o 
  -5  12  10       43.81       20.40     10.33 o 
  -2  12  10      215.66      206.17     74.33 o 
   1  12  10      193.96      138.85     71.42 o 
 -13  13  10      770.74      790.83     56.73 o 
 -10  13  10       99.96       70.29     23.99 o 
  -7  13  10     1159.75     1106.33     36.69 o 
  -4  13  10        8.52       25.47     13.61 o 
  -1  13  10      105.48       45.41     31.41 o 
 -12  14  10      211.95      162.93     52.89 o 
  -9  14  10      324.87      268.32     30.35 o 
  -6  14  10      151.12       99.38     26.01 o 
  -3  14  10      660.34      741.17     80.60 o 
  -8  15  10       55.13       38.19     12.28 o 
  -5  15  10      512.02      401.42    106.55 o 
   0   1  11       10.88       20.17      8.57 o 
  -2   2  11     1206.17     1109.94     52.44 o 
   1   2  11     1391.51     1315.50     45.63 o 
  -4   3  11      139.14       87.61     26.89 o 
  -1   3  11        3.98        1.86     12.52 o 
   2   3  11     1076.87      978.90     45.41 o 
  -6   4  11      325.16      225.88     46.37 o 
  -3   4  11      631.27      525.86     55.92 o 
   0   4  11      302.33      338.35     52.75 o 
   3   4  11      565.90      564.53     25.50 o 
  -8   5  11      339.72      321.00     32.97 o 
  -5   5  11      161.88      141.21     28.57 o 
  -2   5  11     1148.87     1059.61     48.83 o 
   1   5  11      132.10      127.24     27.04 o 
   4   5  11        0.47       22.57     16.85 o 
 -10   6  11      104.46       91.96     47.22 o 
  -7   6  11        0.64       14.23      7.40 o 
  -4   6  11       54.61       46.45     24.02 o 
  -1   6  11     1889.80     1726.99     68.54 o 
   2   6  11      149.11       86.70     25.60 o 
  -9   7  11       93.43       79.88     25.06 o 
  -6   7  11      268.85      267.17     40.63 o 
  -3   7  11        4.96        8.85     12.98 o 
   0   7  11      795.78      721.47     34.55 o 
   3   7  11       54.48       35.91     19.54 o 
  -8   8  11      139.96       90.25     23.64 o 
  -5   8  11        0.15        9.01     10.45 o 
  -2   8  11       33.16       24.82     14.14 o 
   1   8  11        4.96       24.35     14.69 o 
  -7   9  11        0.23       14.04     11.92 o 
  -4   9  11       54.84       20.80     15.05 o 
  -1   9  11     1123.13     1134.41     51.28 o 
  -6  10  11        1.84       11.07     11.91 o 
  -3  10  11      128.93      115.92     27.97 o 
                                                 
